# Supplementary material for: Switch-like enhancement of epithelial-mesenchymal transition by YAP through feedback regulation of WT1 and Rho-family GTPases
Source: Nat Commun. 2019 Jun 26;10:2797. doi: 10.1038/s41467-019-10729-5 (PMC6594963; doi:10.1038/s41467-019-10729-5)
Supplement: Supplementary file 14 — Source Data [file 41467_2019_10729_MOESM14_ESM.xlsx]

## Sheet: raw_YAP_WT1.txt
Study ID	Case ID	YAP1: PROT>=2.326 PROT<=-2.326 AMP HOMDEL EXP>=2.326 EXP<=-2.326 MUT FUSION;	WT1: PROT>=2.326 PROT<=-2.326 AMP HOMDEL EXP>=2.326 EXP<=-2.326 MUT FUSION;	STATUS	Time (months)
kirc_tcga	TCGA-AK-3443	EXP: UP;	-	censored	46.75
kirc_tcga	TCGA-B0-5081	CNA: AMP;	-	deceased	7
kirc_tcga	TCGA-B0-5100	EXP: UP;	-	deceased	46.85
kirc_tcga	TCGA-B8-4146	EXP: UP;	-	censored	16.79
kirc_tcga	TCGA-B8-4620	PROT: UP;	-	deceased	19.84
kirc_tcga	TCGA-BP-4760	EXP: UP;	-	deceased	47.86
kirc_tcga	TCGA-BP-4770	EXP: UP;	-	deceased	6.83
kirc_tcga	TCGA-BP-4775	PROT: UP;	-	censored	60.55
kirc_tcga	TCGA-BP-4964	PROT: UP;	-	censored	61.17
kirc_tcga	TCGA-BP-4971	EXP: UP;	-	censored	48.85
kirc_tcga	TCGA-BP-4985	EXP: UP;	-	deceased	21.58
kirc_tcga	TCGA-CJ-4913	CNA: AMP;	-	deceased	17.67
kirc_tcga	TCGA-CJ-5682	EXP: UP;	-	deceased	1.81
kirc_tcga	TCGA-CJ-6031	PROT: UP;	-	censored	62.61
kirc_tcga	TCGA-CZ-5989	EXP: UP;	-	censored	62.58
kirc_tcga	TCGA-B4-5832	EXP: UP;	EXP: UP;	censored	5.09
kirc_tcga	TCGA-BP-4799	PROT: UP;	EXP: UP;	deceased	11.56
kirc_tcga	TCGA-CZ-4858	EXP: UP;	EXP: UP;	deceased	62.81
kirc_tcga	TCGA-A3-3319	-	EXP: UP;	censored	37.12
kirc_tcga	TCGA-A3-3357	-	EXP: UP;	censored	88.3
kirc_tcga	TCGA-B0-4844	-	EXP: UP;	deceased	2.04
kirc_tcga	TCGA-B0-5102	-	EXP: UP;	deceased	89.82
kirc_tcga	TCGA-B0-5701	-	EXP: UP;	deceased	7.36
kirc_tcga	TCGA-BP-4343	-	EXP: UP;	deceased	61.63
kirc_tcga	TCGA-BP-4354	-	EXP: UP;	deceased	22.5
kirc_tcga	TCGA-CJ-4637	-	EXP: UP;	deceased	59.82
kirc_tcga	TCGA-CJ-4882	-	EXP: UP;	censored	61.86
kirc_tcga	TCGA-CJ-5677	-	EXP: UP;	deceased	9.46
kirc_tcga	TCGA-CJ-5679	-	EXP: UP;	deceased	19.55
kirc_tcga	TCGA-CW-5581	-	EXP: UP;	censored	91.95
kirc_tcga	TCGA-CW-5591	-	EXP: UP;	censored	74.61
kirc_tcga	TCGA-CZ-4857	-	EXP: UP;	deceased	32.52
kirc_tcga	TCGA-CZ-5985	-	EXP: UP;	censored	65.6
kirc_tcga	TCGA-A3-3308	-	-	censored	0.53
kirc_tcga	TCGA-A3-3316	-	-	censored	49.05
kirc_tcga	TCGA-A3-3317	-	-	deceased	31.27
kirc_tcga	TCGA-A3-3320	-	-	censored	49.54
kirc_tcga	TCGA-A3-3322	-	-	censored	48.55
kirc_tcga	TCGA-A3-3323	-	-	censored	36.33
kirc_tcga	TCGA-A3-3326	-	MUT: Y354N;	censored	37.35
kirc_tcga	TCGA-A3-3331	-	-	censored	48.78
kirc_tcga	TCGA-A3-3346	-	-	deceased	3.75
kirc_tcga	TCGA-A3-3347	-	-	deceased	20.04
kirc_tcga	TCGA-A3-3349	-	-	censored	45.5
kirc_tcga	TCGA-A3-3358	-	-	censored	42.94
kirc_tcga	TCGA-A3-3362	-	-	censored	51.22
kirc_tcga	TCGA-A3-3363	-	-	censored	10.48
kirc_tcga	TCGA-A3-3365	-	-	censored	28.68
kirc_tcga	TCGA-A3-3367	-	-	censored	74.57
kirc_tcga	TCGA-A3-3370	-	-	censored	74.7
kirc_tcga	TCGA-A3-3372	-	-	censored	24.15
kirc_tcga	TCGA-A3-3373	-	-	censored	53.25
kirc_tcga	TCGA-A3-3374	-	-	censored	43.17
kirc_tcga	TCGA-A3-3378	-	-	censored	20.7
kirc_tcga	TCGA-A3-3380	-	-	censored	18.63
kirc_tcga	TCGA-A3-3382	-	-	deceased	16.89
kirc_tcga	TCGA-A3-3383	-	-	censored	28.29
kirc_tcga	TCGA-A3-3385	-	-	censored	65.47
kirc_tcga	TCGA-A3-3387	-	-	censored	20.27
kirc_tcga	TCGA-AK-3425	-	-	censored	109.82
kirc_tcga	TCGA-AK-3427	-	-	censored	117.71
kirc_tcga	TCGA-AK-3428	-	-	censored	122.47
kirc_tcga	TCGA-AK-3429	-	-	censored	109.33
kirc_tcga	TCGA-AK-3434	-	-	deceased	53.88
kirc_tcga	TCGA-AK-3436	-	-	deceased	39.06
kirc_tcga	TCGA-AK-3440	-	-	censored	94.12
kirc_tcga	TCGA-AK-3444	-	-	censored	48.32
kirc_tcga	TCGA-AK-3445	-	-	censored	78.58
kirc_tcga	TCGA-AK-3447	-	-	censored	39.98
kirc_tcga	TCGA-AK-3450	-	-	censored	58.44
kirc_tcga	TCGA-AK-3451	-	-	censored	94.22
kirc_tcga	TCGA-AK-3453	-	-	censored	83.15
kirc_tcga	TCGA-AK-3454	-	-	censored	28.71
kirc_tcga	TCGA-AK-3456	-	-	censored	37.55
kirc_tcga	TCGA-AK-3458	-	-	censored	38.37
kirc_tcga	TCGA-AK-3460	-	-	censored	82.39
kirc_tcga	TCGA-AK-3461	-	-	censored	72.83
kirc_tcga	TCGA-AK-3465	-	-	censored	12.12
kirc_tcga	TCGA-AS-3777	-	-	censored	40.67
kirc_tcga	TCGA-AS-3778	-	-	censored	1.41
kirc_tcga	TCGA-B0-4710	-	-	censored	57.65
kirc_tcga	TCGA-B0-4718	-	-	deceased	25.23
kirc_tcga	TCGA-B0-4810	-	-	deceased	6.73
kirc_tcga	TCGA-B0-4811	-	-	deceased	15.05
kirc_tcga	TCGA-B0-4818	-	-	deceased	4.17
kirc_tcga	TCGA-B0-4827	-	-	deceased	21.94
kirc_tcga	TCGA-B0-4837	-	-	deceased	39.68
kirc_tcga	TCGA-B0-4841	-	-	deceased	3.55
kirc_tcga	TCGA-B0-4842	-	-	deceased	8.21
kirc_tcga	TCGA-B0-4845	-	-	deceased	24.57
kirc_tcga	TCGA-B0-4846	-	-	deceased	5.35
kirc_tcga	TCGA-B0-4848	-	-	deceased	16.23
kirc_tcga	TCGA-B0-4849	-	-	deceased	0.13
kirc_tcga	TCGA-B0-4852	-	-	deceased	28.25
kirc_tcga	TCGA-B0-5080	-	-	deceased	3.38
kirc_tcga	TCGA-B0-5084	-	-	deceased	2.14
kirc_tcga	TCGA-B0-5094	-	-	deceased	2.46
kirc_tcga	TCGA-B0-5097	-	-	deceased	11.79
kirc_tcga	TCGA-B0-5107	-	-	deceased	18.04
kirc_tcga	TCGA-B0-5108	-	-	censored	58.54
kirc_tcga	TCGA-B0-5109	-	-	deceased	2.3
kirc_tcga	TCGA-B0-5110	-	-	censored	66
kirc_tcga	TCGA-B0-5113	-	-	censored	38.6
kirc_tcga	TCGA-B0-5115	-	-	deceased	2.46
kirc_tcga	TCGA-B0-5116	-	-	deceased	37.09
kirc_tcga	TCGA-B0-5117	-	-	censored	52.83
kirc_tcga	TCGA-B0-5119	-	-	censored	50.99
kirc_tcga	TCGA-B0-5120	-	-	censored	38.4
kirc_tcga	TCGA-B0-5121	-	-	censored	48.78
kirc_tcga	TCGA-B0-5399	-	-	censored	46.35
kirc_tcga	TCGA-B0-5400	-	-	censored	56.93
kirc_tcga	TCGA-B0-5402	-	-	deceased	14.75
kirc_tcga	TCGA-B0-5691	-	-	deceased	106.77
kirc_tcga	TCGA-B0-5692	-	-	censored	129.57
kirc_tcga	TCGA-B0-5693	-	-	censored	133.84
kirc_tcga	TCGA-B0-5694	-	-	deceased	9.46
kirc_tcga	TCGA-B0-5695	-	-	censored	70.63
kirc_tcga	TCGA-B0-5696	-	-	deceased	56.73
kirc_tcga	TCGA-B0-5697	-	-	censored	86.4
kirc_tcga	TCGA-B0-5698	-	-	censored	119.28
kirc_tcga	TCGA-B0-5699	-	-	deceased	3.09
kirc_tcga	TCGA-B0-5702	EXP: DOWN;	-	censored	71.35
kirc_tcga	TCGA-B0-5703	-	-	censored	73.78
kirc_tcga	TCGA-B0-5705	-	-	deceased	27.66
kirc_tcga	TCGA-B0-5706	-	-	censored	105.29
kirc_tcga	TCGA-B0-5707	-	-	censored	123
kirc_tcga	TCGA-B0-5709	-	-	censored	130.55
kirc_tcga	TCGA-B0-5710	-	-	deceased	47.54
kirc_tcga	TCGA-B0-5711	-	-	deceased	123.72
kirc_tcga	TCGA-B0-5712	-	-	deceased	23.82
kirc_tcga	TCGA-B0-5713	-	-	censored	91.39
kirc_tcga	TCGA-B0-5812	-	-	censored	125.95
kirc_tcga	TCGA-B2-3923	-	-	censored	32.59
kirc_tcga	TCGA-B2-3924	-	-	censored	35.87
kirc_tcga	TCGA-B2-4099	-	-	censored	31.93
kirc_tcga	TCGA-B2-4101	-	-	censored	21.29
kirc_tcga	TCGA-B2-5633	-	-	censored	31.64
kirc_tcga	TCGA-B2-5635	-	-	censored	24.8
kirc_tcga	TCGA-B2-5641	-	-	censored	21.55
kirc_tcga	TCGA-B4-5377	-	-	censored	11.99
kirc_tcga	TCGA-B4-5834	-	-	censored	1.25
kirc_tcga	TCGA-B4-5835	-	-	censored	0.53
kirc_tcga	TCGA-B4-5836	-	-	censored	4.63
kirc_tcga	TCGA-B4-5838	-	-	censored	5.45
kirc_tcga	TCGA-B4-5843	-	-	censored	0.36
kirc_tcga	TCGA-B4-5844	-	-	censored	0.23
kirc_tcga	TCGA-B8-4148	-	-	censored	49.93
kirc_tcga	TCGA-B8-4151	-	-	censored	42.67
kirc_tcga	TCGA-B8-4153	-	-	deceased	7.33
kirc_tcga	TCGA-B8-4154	-	-	censored	45.34
kirc_tcga	TCGA-B8-4619	-	-	censored	17.18
kirc_tcga	TCGA-B8-4621	-	-	censored	25.89
kirc_tcga	TCGA-B8-4622	-	-	deceased	40.31
kirc_tcga	TCGA-B8-5158	-	-	censored	40.01
kirc_tcga	TCGA-B8-5159	-	-	censored	23.72
kirc_tcga	TCGA-B8-5162	-	-	censored	1.18
kirc_tcga	TCGA-B8-5163	-	-	censored	27
kirc_tcga	TCGA-B8-5164	-	-	censored	0.85
kirc_tcga	TCGA-B8-5165	-	-	censored	24.21
kirc_tcga	TCGA-B8-5545	-	-	censored	50.1
kirc_tcga	TCGA-B8-5546	-	-	censored	16.59
kirc_tcga	TCGA-B8-5549	-	-	censored	6.37
kirc_tcga	TCGA-B8-5550	-	-	deceased	22.8
kirc_tcga	TCGA-B8-5551	-	-	censored	0.53
kirc_tcga	TCGA-B8-5552	-	-	censored	34.36
kirc_tcga	TCGA-B8-5553	-	-	censored	14.29
kirc_tcga	TCGA-BP-4158	-	-	censored	110.94
kirc_tcga	TCGA-BP-4159	-	-	deceased	77.27
kirc_tcga	TCGA-BP-4160	-	-	censored	94.65
kirc_tcga	TCGA-BP-4161	-	-	deceased	88.21
kirc_tcga	TCGA-BP-4162	-	-	censored	100.99
kirc_tcga	TCGA-BP-4163	-	-	censored	93.27
kirc_tcga	TCGA-BP-4165	-	-	deceased	60.38
kirc_tcga	TCGA-BP-4166	-	-	censored	0.43
kirc_tcga	TCGA-BP-4167	-	-	censored	89.29
kirc_tcga	TCGA-BP-4169	-	-	deceased	2.56
kirc_tcga	TCGA-BP-4173	-	-	censored	62.19
kirc_tcga	TCGA-BP-4174	-	-	censored	61.73
kirc_tcga	TCGA-BP-4176	-	-	censored	64.22
kirc_tcga	TCGA-BP-4177	-	-	censored	54.86
kirc_tcga	TCGA-BP-4326	-	-	deceased	31.47
kirc_tcga	TCGA-BP-4329	-	-	deceased	23
kirc_tcga	TCGA-BP-4330	-	-	censored	62.02
kirc_tcga	TCGA-BP-4338	-	-	deceased	84.49
kirc_tcga	TCGA-BP-4342	-	-	deceased	7.88
kirc_tcga	TCGA-BP-4345	-	-	censored	49.8
kirc_tcga	TCGA-BP-4347	-	-	censored	44.91
kirc_tcga	TCGA-BP-4349	-	-	censored	12.22
kirc_tcga	TCGA-BP-4351	-	-	deceased	28.68
kirc_tcga	TCGA-BP-4352	-	-	deceased	8.71
kirc_tcga	TCGA-BP-4756	-	-	censored	12.29
kirc_tcga	TCGA-BP-4758	-	-	censored	72.54
kirc_tcga	TCGA-BP-4759	-	-	censored	77.92
kirc_tcga	TCGA-BP-4761	-	-	censored	5.98
kirc_tcga	TCGA-BP-4765	-	-	censored	71.75
kirc_tcga	TCGA-BP-4766	-	-	censored	48.03
kirc_tcga	TCGA-BP-4768	-	-	censored	13.14
kirc_tcga	TCGA-BP-4771	-	-	deceased	3.61
kirc_tcga	TCGA-BP-4774	-	-	censored	61.93
kirc_tcga	TCGA-BP-4777	-	-	censored	56.87
kirc_tcga	TCGA-BP-4781	-	-	censored	68.33
kirc_tcga	TCGA-BP-4782	-	-	censored	11.63
kirc_tcga	TCGA-BP-4787	-	-	deceased	14.49
kirc_tcga	TCGA-BP-4789	-	-	censored	48.92
kirc_tcga	TCGA-BP-4795	-	-	censored	20.37
kirc_tcga	TCGA-BP-4797	-	-	censored	36.37
kirc_tcga	TCGA-BP-4801	-	-	censored	36.93
kirc_tcga	TCGA-BP-4803	-	MUT: A127Sfs*71;	censored	6.7
kirc_tcga	TCGA-BP-4804	-	-	deceased	41.72
kirc_tcga	TCGA-BP-4807	-	-	censored	6.93
kirc_tcga	TCGA-BP-4960	-	-	censored	71.35
kirc_tcga	TCGA-BP-4961	-	-	censored	63.57
kirc_tcga	TCGA-BP-4962	-	-	censored	58.64
kirc_tcga	TCGA-BP-4963	-	-	censored	60.25
kirc_tcga	TCGA-BP-4965	-	-	censored	61.47
kirc_tcga	TCGA-BP-4967	-	-	censored	6.73
kirc_tcga	TCGA-BP-4968	-	-	censored	57.36
kirc_tcga	TCGA-BP-4970	-	-	censored	14.22
kirc_tcga	TCGA-BP-4972	-	-	censored	49.34
kirc_tcga	TCGA-BP-4973	-	-	censored	45.47
kirc_tcga	TCGA-BP-4974	-	-	deceased	1.15
kirc_tcga	TCGA-BP-4975	-	-	censored	47.08
kirc_tcga	TCGA-BP-4976	-	-	censored	53.61
kirc_tcga	TCGA-BP-4977	-	-	censored	14.91
kirc_tcga	TCGA-BP-4982	-	-	censored	33.31
kirc_tcga	TCGA-BP-4983	-	-	censored	46.42
kirc_tcga	TCGA-BP-4986	-	-	censored	25.79
kirc_tcga	TCGA-BP-4987	-	-	censored	36.93
kirc_tcga	TCGA-BP-4989	-	-	censored	3.88
kirc_tcga	TCGA-BP-4991	-	-	censored	46.42
kirc_tcga	TCGA-BP-4992	-	-	censored	16.46
kirc_tcga	TCGA-BP-4993	-	-	censored	5.81
kirc_tcga	TCGA-BP-4994	-	-	censored	42.97
kirc_tcga	TCGA-BP-4995	-	-	censored	45.04
kirc_tcga	TCGA-BP-4998	-	-	censored	30.62
kirc_tcga	TCGA-BP-4999	-	-	censored	41.59
kirc_tcga	TCGA-BP-5000	-	-	censored	18.5
kirc_tcga	TCGA-BP-5001	-	-	censored	38.67
kirc_tcga	TCGA-BP-5004	-	-	censored	36.99
kirc_tcga	TCGA-BP-5006	-	-	censored	27.6
kirc_tcga	TCGA-BP-5007	-	-	censored	37.45
kirc_tcga	TCGA-BP-5008	-	-	censored	35.18
kirc_tcga	TCGA-BP-5009	-	-	deceased	16.16
kirc_tcga	TCGA-BP-5010	-	-	deceased	25.66
kirc_tcga	TCGA-BP-5169	-	-	censored	6.34
kirc_tcga	TCGA-BP-5170	-	-	censored	79.24
kirc_tcga	TCGA-BP-5174	-	-	censored	74.15
kirc_tcga	TCGA-BP-5175	-	MUT: T385S;	censored	30.62
kirc_tcga	TCGA-BP-5177	-	-	censored	9.63
kirc_tcga	TCGA-BP-5178	-	-	deceased	56.14
kirc_tcga	TCGA-BP-5180	-	-	censored	74.34
kirc_tcga	TCGA-BP-5181	-	-	censored	49.11
kirc_tcga	TCGA-BP-5182	-	-	censored	38.27
kirc_tcga	TCGA-BP-5183	-	-	deceased	15.93
kirc_tcga	TCGA-BP-5184	-	-	censored	37.22
kirc_tcga	TCGA-BP-5185	-	-	deceased	24.18
kirc_tcga	TCGA-BP-5186	-	-	censored	22.77
kirc_tcga	TCGA-BP-5187	-	-	censored	13.34
kirc_tcga	TCGA-BP-5189	-	-	deceased	25.66
kirc_tcga	TCGA-BP-5190	-	-	censored	33.21
kirc_tcga	TCGA-BP-5191	-	-	censored	31.77
kirc_tcga	TCGA-BP-5192	-	-	censored	23.46
kirc_tcga	TCGA-BP-5194	-	-	censored	13.4
kirc_tcga	TCGA-BP-5195	-	-	censored	24.61
kirc_tcga	TCGA-BP-5196	-	-	censored	33.44
kirc_tcga	TCGA-BP-5198	-	-	censored	19.81
kirc_tcga	TCGA-BP-5199	-	-	censored	44.51
kirc_tcga	TCGA-BP-5200	-	-	censored	34.92
kirc_tcga	TCGA-BP-5201	-	-	deceased	-0.62
kirc_tcga	TCGA-BP-5202	-	-	censored	0.95
kirc_tcga	TCGA-CJ-4634	-	-	censored	114.91
kirc_tcga	TCGA-CJ-4635	-	-	censored	46.52
kirc_tcga	TCGA-CJ-4636	-	-	censored	63.21
kirc_tcga	TCGA-CJ-4638	-	-	deceased	2.3
kirc_tcga	TCGA-CJ-4639	-	-	censored	106.08
kirc_tcga	TCGA-CJ-4640	-	-	censored	114.32
kirc_tcga	TCGA-CJ-4641	-	-	deceased	-11.79
kirc_tcga	TCGA-CJ-4643	-	-	censored	58.9
kirc_tcga	TCGA-CJ-4644	-	-	deceased	3.06
kirc_tcga	TCGA-CJ-4868	-	-	deceased	1.22
kirc_tcga	TCGA-CJ-4869	-	-	deceased	57.62
kirc_tcga	TCGA-CJ-4870	-	-	censored	49.21
kirc_tcga	TCGA-CJ-4871	-	-	deceased	5.55
kirc_tcga	TCGA-CJ-4872	-	-	censored	47.14
kirc_tcga	TCGA-CJ-4873	-	-	censored	74.21
kirc_tcga	TCGA-CJ-4874	-	-	censored	75
kirc_tcga	TCGA-CJ-4875	-	-	deceased	17.44
kirc_tcga	TCGA-CJ-4876	-	-	censored	64.22
kirc_tcga	TCGA-CJ-4878	-	-	censored	71.81
kirc_tcga	TCGA-CJ-4881	-	-	deceased	61.79
kirc_tcga	TCGA-CJ-4884	-	-	censored	57.79
kirc_tcga	TCGA-CJ-4885	-	-	deceased	67.05
kirc_tcga	TCGA-CJ-4886	-	-	censored	64.13
kirc_tcga	TCGA-CJ-4887	-	-	deceased	10.58
kirc_tcga	TCGA-CJ-4888	-	-	deceased	19.97
kirc_tcga	TCGA-CJ-4889	-	-	censored	63.93
kirc_tcga	TCGA-CJ-4890	-	-	deceased	48.52
kirc_tcga	TCGA-CJ-4892	-	-	censored	49.97
kirc_tcga	TCGA-CJ-4893	-	-	censored	24.64
kirc_tcga	TCGA-CJ-4894	-	-	deceased	5.19
kirc_tcga	TCGA-CJ-4895	-	-	deceased	2
kirc_tcga	TCGA-CJ-4897	-	-	deceased	46.75
kirc_tcga	TCGA-CJ-4899	-	-	censored	50.2
kirc_tcga	TCGA-CJ-4901	-	-	censored	47.63
kirc_tcga	TCGA-CJ-4902	-	-	censored	49.93
kirc_tcga	TCGA-CJ-4903	-	-	censored	51.25
kirc_tcga	TCGA-CJ-4904	-	-	deceased	9.13
kirc_tcga	TCGA-CJ-4905	-	-	censored	49.15
kirc_tcga	TCGA-CJ-4907	-	-	censored	49.24
kirc_tcga	TCGA-CJ-4908	-	-	censored	50.3
kirc_tcga	TCGA-CJ-4912	-	-	censored	54.43
kirc_tcga	TCGA-CJ-4916	-	-	censored	45.11
kirc_tcga	TCGA-CJ-4918	-	-	deceased	1.08
kirc_tcga	TCGA-CJ-4923	-	-	deceased	0.82
kirc_tcga	TCGA-CJ-5671	-	-	censored	130.98
kirc_tcga	TCGA-CJ-5675	-	-	deceased	29.57
kirc_tcga	TCGA-CJ-5676	-	-	deceased	72.9
kirc_tcga	TCGA-CJ-5678	-	-	deceased	13.11
kirc_tcga	TCGA-CJ-5680	-	-	deceased	5.03
kirc_tcga	TCGA-CJ-5681	-	-	deceased	0.56
kirc_tcga	TCGA-CJ-5683	-	-	censored	62.06
kirc_tcga	TCGA-CJ-5684	-	-	censored	73.29
kirc_tcga	TCGA-CJ-5686	-	-	censored	66.95
kirc_tcga	TCGA-CJ-6028	-	-	deceased	4.5
kirc_tcga	TCGA-CJ-6032	-	-	censored	119.55
kirc_tcga	TCGA-CJ-6033	-	-	deceased	4.73
kirc_tcga	TCGA-CW-5583	-	-	censored	81.77
kirc_tcga	TCGA-CW-5585	-	-	censored	85.71
kirc_tcga	TCGA-CW-5588	-	-	censored	66.26
kirc_tcga	TCGA-CW-5589	-	-	censored	78.12
kirc_tcga	TCGA-CW-6090	-	-	deceased	91.33
kirc_tcga	TCGA-CW-6093	-	-	censored	103.35
kirc_tcga	TCGA-CW-6097	-	-	deceased	15.01
kirc_tcga	TCGA-CZ-4853	-	-	censored	25.43
kirc_tcga	TCGA-CZ-4856	-	-	censored	0.59
kirc_tcga	TCGA-CZ-4859	-	-	censored	58.71
kirc_tcga	TCGA-CZ-4862	-	-	censored	107.46
kirc_tcga	TCGA-CZ-4863	-	-	censored	63.34
kirc_tcga	TCGA-CZ-4866	-	-	censored	107.33
kirc_tcga	TCGA-CZ-5451	-	-	censored	63.37
kirc_tcga	TCGA-CZ-5452	-	-	censored	58.77
kirc_tcga	TCGA-CZ-5454	-	-	deceased	13.9
kirc_tcga	TCGA-CZ-5456	-	-	deceased	31.24
kirc_tcga	TCGA-CZ-5457	-	-	deceased	5.72
kirc_tcga	TCGA-CZ-5458	-	-	censored	91.62
kirc_tcga	TCGA-CZ-5459	-	-	censored	55.29
kirc_tcga	TCGA-CZ-5460	-	-	censored	94.38
kirc_tcga	TCGA-CZ-5461	-	-	deceased	1.58
kirc_tcga	TCGA-CZ-5463	-	-	censored	21.75
kirc_tcga	TCGA-CZ-5466	-	-	censored	22.5
kirc_tcga	TCGA-CZ-5467	-	-	deceased	2.04
kirc_tcga	TCGA-CZ-5469	-	-	deceased	3.61
kirc_tcga	TCGA-CZ-5470	-	-	censored	12.68
kirc_tcga	TCGA-CZ-5982	-	-	censored	80.12
kirc_tcga	TCGA-CZ-5984	-	-	censored	67.9
kirc_tcga	TCGA-CZ-5986	-	-	censored	12.25
kirc_tcga	TCGA-CZ-5987	-	-	deceased	12.39
kirc_tcga	TCGA-CZ-5988	-	-	censored	22.77
kirc_tcga	TCGA-DV-5565	-	-	censored	43.66
kirc_tcga	TCGA-DV-5566	-	-	censored	45.93
kirc_tcga	TCGA-DV-5568	-	-	censored	12.16
kirc_tcga	TCGA-DV-5569	-	-	censored	11.66
kirc_tcga	TCGA-DV-5574	-	-	deceased	11.73
kirc_tcga	TCGA-DV-5575	-	-	censored	56.8
kirc_tcga	TCGA-EU-5904	-	-	censored	18.1
kirc_tcga	TCGA-EU-5905	-	-	censored	3.91
kirc_tcga	TCGA-EU-5906	-	-	censored	6.77
kirc_tcga	TCGA-EU-5907	-	-	censored	4.17

## Sheet: YAP1
Study ID	Case ID	YAP1: PROT>=2.326 PROT<=-2.326 AMP HOMDEL EXP>=2.326 EXP<=-2.326 MUT FUSION;	WT1: PROT>=2.326 PROT<=-2.326 AMP HOMDEL EXP>=2.326 EXP<=-2.326 MUT FUSION;	STATUS	Time (months)		Study ID	Case ID	YAP1: PROT>=2.326 PROT<=-2.326 AMP HOMDEL EXP>=2.326 EXP<=-2.326 MUT FUSION;	WT1: PROT>=2.326 PROT<=-2.326 AMP HOMDEL EXP>=2.326 EXP<=-2.326 MUT FUSION;	STATUS	Time (months)
kirc_tcga	TCGA-CJ-5682	EXP: UP;	-	0	1.81		kirc_tcga	TCGA-CJ-4641	-	-	0	-11.79
kirc_tcga	TCGA-B4-5832	EXP: UP;	EXP: UP;	1	5.09		kirc_tcga	TCGA-BP-5201	-	-	0	-0.62
kirc_tcga	TCGA-BP-4770	EXP: UP;	-	0	6.83		kirc_tcga	TCGA-B0-4849	-	-	0	0.13
kirc_tcga	TCGA-B0-5081	CNA: AMP;	-	0	7		kirc_tcga	TCGA-B4-5844	-	-	1	0.23
kirc_tcga	TCGA-BP-4799	PROT: UP;	EXP: UP;	0	11.56		kirc_tcga	TCGA-B4-5843	-	-	1	0.36
kirc_tcga	TCGA-B8-4146	EXP: UP;	-	1	16.79		kirc_tcga	TCGA-BP-4166	-	-	1	0.43
kirc_tcga	TCGA-CJ-4913	CNA: AMP;	-	0	17.67		kirc_tcga	TCGA-A3-3308	-	-	1	0.53
kirc_tcga	TCGA-B8-4620	PROT: UP;	-	0	19.84		kirc_tcga	TCGA-B4-5835	-	-	1	0.53
kirc_tcga	TCGA-BP-4985	EXP: UP;	-	0	21.58		kirc_tcga	TCGA-B8-5551	-	-	1	0.53
kirc_tcga	TCGA-AK-3443	EXP: UP;	-	1	46.75		kirc_tcga	TCGA-CJ-5681	-	-	0	0.56
kirc_tcga	TCGA-B0-5100	EXP: UP;	-	0	46.85		kirc_tcga	TCGA-CZ-4856	-	-	1	0.59
kirc_tcga	TCGA-BP-4760	EXP: UP;	-	0	47.86		kirc_tcga	TCGA-CJ-4923	-	-	0	0.82
kirc_tcga	TCGA-BP-4971	EXP: UP;	-	1	48.85		kirc_tcga	TCGA-B8-5164	-	-	1	0.85
kirc_tcga	TCGA-BP-4775	PROT: UP;	-	1	60.55		kirc_tcga	TCGA-BP-5202	-	-	1	0.95
kirc_tcga	TCGA-BP-4964	PROT: UP;	-	1	61.17		kirc_tcga	TCGA-CJ-4918	-	-	0	1.08
kirc_tcga	TCGA-CZ-5989	EXP: UP;	-	1	62.58		kirc_tcga	TCGA-BP-4974	-	-	0	1.15
kirc_tcga	TCGA-CJ-6031	PROT: UP;	-	1	62.61		kirc_tcga	TCGA-B8-5162	-	-	1	1.18
kirc_tcga	TCGA-CZ-4858	EXP: UP;	EXP: UP;	0	62.81		kirc_tcga	TCGA-CJ-4868	-	-	0	1.22
							kirc_tcga	TCGA-B4-5834	-	-	1	1.25
STATUS							kirc_tcga	TCGA-AS-3778	-	-	1	1.41
0 = deceased							kirc_tcga	TCGA-CZ-5461	-	-	0	1.58
1 = censored							kirc_tcga	TCGA-CJ-4895	-	-	0	2
							kirc_tcga	TCGA-B0-4844	-	EXP: UP;	0	2.04
							kirc_tcga	TCGA-CZ-5467	-	-	0	2.04
							kirc_tcga	TCGA-B0-5084	-	-	0	2.14
							kirc_tcga	TCGA-B0-5109	-	-	0	2.3
							kirc_tcga	TCGA-CJ-4638	-	-	0	2.3
							kirc_tcga	TCGA-B0-5094	-	-	0	2.46
							kirc_tcga	TCGA-B0-5115	-	-	0	2.46
							kirc_tcga	TCGA-BP-4169	-	-	0	2.56
							kirc_tcga	TCGA-CJ-4644	-	-	0	3.06
							kirc_tcga	TCGA-B0-5699	-	-	0	3.09
							kirc_tcga	TCGA-B0-5080	-	-	0	3.38
							kirc_tcga	TCGA-B0-4841	-	-	0	3.55
							kirc_tcga	TCGA-BP-4771	-	-	0	3.61
							kirc_tcga	TCGA-CZ-5469	-	-	0	3.61
							kirc_tcga	TCGA-A3-3346	-	-	0	3.75
							kirc_tcga	TCGA-BP-4989	-	-	1	3.88
							kirc_tcga	TCGA-EU-5905	-	-	1	3.91
							kirc_tcga	TCGA-B0-4818	-	-	0	4.17
							kirc_tcga	TCGA-EU-5907	-	-	1	4.17
							kirc_tcga	TCGA-CJ-6028	-	-	0	4.5
							kirc_tcga	TCGA-B4-5836	-	-	1	4.63
							kirc_tcga	TCGA-CJ-6033	-	-	0	4.73
							kirc_tcga	TCGA-CJ-5680	-	-	0	5.03
							kirc_tcga	TCGA-CJ-4894	-	-	0	5.19
							kirc_tcga	TCGA-B0-4846	-	-	0	5.35
							kirc_tcga	TCGA-B4-5838	-	-	1	5.45
							kirc_tcga	TCGA-CJ-4871	-	-	0	5.55
							kirc_tcga	TCGA-CZ-5457	-	-	0	5.72
							kirc_tcga	TCGA-BP-4993	-	-	1	5.81
							kirc_tcga	TCGA-BP-4761	-	-	1	5.98
							kirc_tcga	TCGA-BP-5169	-	-	1	6.34
							kirc_tcga	TCGA-B8-5549	-	-	1	6.37
							kirc_tcga	TCGA-BP-4803	-	MUT: A127Sfs*71;	1	6.7
							kirc_tcga	TCGA-B0-4810	-	-	0	6.73
							kirc_tcga	TCGA-BP-4967	-	-	1	6.73
							kirc_tcga	TCGA-EU-5906	-	-	1	6.77
							kirc_tcga	TCGA-BP-4807	-	-	1	6.93
							kirc_tcga	TCGA-B8-4153	-	-	0	7.33
							kirc_tcga	TCGA-B0-5701	-	EXP: UP;	0	7.36
							kirc_tcga	TCGA-BP-4342	-	-	0	7.88
							kirc_tcga	TCGA-B0-4842	-	-	0	8.21
							kirc_tcga	TCGA-BP-4352	-	-	0	8.71
							kirc_tcga	TCGA-CJ-4904	-	-	0	9.13
							kirc_tcga	TCGA-B0-5694	-	-	0	9.46
							kirc_tcga	TCGA-CJ-5677	-	EXP: UP;	0	9.46
							kirc_tcga	TCGA-BP-5177	-	-	1	9.63
							kirc_tcga	TCGA-A3-3363	-	-	1	10.48
							kirc_tcga	TCGA-CJ-4887	-	-	0	10.58
							kirc_tcga	TCGA-BP-4782	-	-	1	11.63
							kirc_tcga	TCGA-DV-5569	-	-	1	11.66
							kirc_tcga	TCGA-DV-5574	-	-	0	11.73
							kirc_tcga	TCGA-B0-5097	-	-	0	11.79
							kirc_tcga	TCGA-B4-5377	-	-	1	11.99
							kirc_tcga	TCGA-AK-3465	-	-	1	12.12
							kirc_tcga	TCGA-DV-5568	-	-	1	12.16
							kirc_tcga	TCGA-BP-4349	-	-	1	12.22
							kirc_tcga	TCGA-CZ-5986	-	-	1	12.25
							kirc_tcga	TCGA-BP-4756	-	-	1	12.29
							kirc_tcga	TCGA-CZ-5987	-	-	0	12.39
							kirc_tcga	TCGA-CZ-5470	-	-	1	12.68
							kirc_tcga	TCGA-CJ-5678	-	-	0	13.11
							kirc_tcga	TCGA-BP-4768	-	-	1	13.14
							kirc_tcga	TCGA-BP-5187	-	-	1	13.34
							kirc_tcga	TCGA-BP-5194	-	-	1	13.4
							kirc_tcga	TCGA-CZ-5454	-	-	0	13.9
							kirc_tcga	TCGA-BP-4970	-	-	1	14.22
							kirc_tcga	TCGA-B8-5553	-	-	1	14.29
							kirc_tcga	TCGA-BP-4787	-	-	0	14.49
							kirc_tcga	TCGA-B0-5402	-	-	0	14.75
							kirc_tcga	TCGA-BP-4977	-	-	1	14.91
							kirc_tcga	TCGA-CW-6097	-	-	0	15.01
							kirc_tcga	TCGA-B0-4811	-	-	0	15.05
							kirc_tcga	TCGA-BP-5183	-	-	0	15.93
							kirc_tcga	TCGA-BP-5009	-	-	0	16.16
							kirc_tcga	TCGA-B0-4848	-	-	0	16.23
							kirc_tcga	TCGA-BP-4992	-	-	1	16.46
							kirc_tcga	TCGA-B8-5546	-	-	1	16.59
							kirc_tcga	TCGA-A3-3382	-	-	0	16.89
							kirc_tcga	TCGA-B8-4619	-	-	1	17.18
							kirc_tcga	TCGA-CJ-4875	-	-	0	17.44
							kirc_tcga	TCGA-B0-5107	-	-	0	18.04
							kirc_tcga	TCGA-EU-5904	-	-	1	18.1
							kirc_tcga	TCGA-BP-5000	-	-	1	18.5
							kirc_tcga	TCGA-A3-3380	-	-	1	18.63
							kirc_tcga	TCGA-CJ-5679	-	EXP: UP;	0	19.55
							kirc_tcga	TCGA-BP-5198	-	-	1	19.81
							kirc_tcga	TCGA-CJ-4888	-	-	0	19.97
							kirc_tcga	TCGA-A3-3347	-	-	0	20.04
							kirc_tcga	TCGA-A3-3387	-	-	1	20.27
							kirc_tcga	TCGA-BP-4795	-	-	1	20.37
							kirc_tcga	TCGA-A3-3378	-	-	1	20.7
							kirc_tcga	TCGA-B2-4101	-	-	1	21.29
							kirc_tcga	TCGA-B2-5641	-	-	1	21.55
							kirc_tcga	TCGA-CZ-5463	-	-	1	21.75
							kirc_tcga	TCGA-B0-4827	-	-	0	21.94
							kirc_tcga	TCGA-BP-4354	-	EXP: UP;	0	22.5
							kirc_tcga	TCGA-CZ-5466	-	-	1	22.5
							kirc_tcga	TCGA-BP-5186	-	-	1	22.77
							kirc_tcga	TCGA-CZ-5988	-	-	1	22.77
							kirc_tcga	TCGA-B8-5550	-	-	0	22.8
							kirc_tcga	TCGA-BP-4329	-	-	0	23
							kirc_tcga	TCGA-BP-5192	-	-	1	23.46
							kirc_tcga	TCGA-B8-5159	-	-	1	23.72
							kirc_tcga	TCGA-B0-5712	-	-	0	23.82
							kirc_tcga	TCGA-A3-3372	-	-	1	24.15
							kirc_tcga	TCGA-BP-5185	-	-	0	24.18
							kirc_tcga	TCGA-B8-5165	-	-	1	24.21
							kirc_tcga	TCGA-B0-4845	-	-	0	24.57
							kirc_tcga	TCGA-BP-5195	-	-	1	24.61
							kirc_tcga	TCGA-CJ-4893	-	-	1	24.64
							kirc_tcga	TCGA-B2-5635	-	-	1	24.8
							kirc_tcga	TCGA-B0-4718	-	-	0	25.23
							kirc_tcga	TCGA-CZ-4853	-	-	1	25.43
							kirc_tcga	TCGA-BP-5010	-	-	0	25.66
							kirc_tcga	TCGA-BP-5189	-	-	0	25.66
							kirc_tcga	TCGA-BP-4986	-	-	1	25.79
							kirc_tcga	TCGA-B8-4621	-	-	1	25.89
							kirc_tcga	TCGA-B8-5163	-	-	1	27
							kirc_tcga	TCGA-BP-5006	-	-	1	27.6
							kirc_tcga	TCGA-B0-5705	-	-	0	27.66
							kirc_tcga	TCGA-B0-4852	-	-	0	28.25
							kirc_tcga	TCGA-A3-3383	-	-	1	28.29
							kirc_tcga	TCGA-A3-3365	-	-	1	28.68
							kirc_tcga	TCGA-BP-4351	-	-	0	28.68
							kirc_tcga	TCGA-AK-3454	-	-	1	28.71
							kirc_tcga	TCGA-CJ-5675	-	-	0	29.57
							kirc_tcga	TCGA-BP-4998	-	-	1	30.62
							kirc_tcga	TCGA-BP-5175	-	MUT: T385S;	1	30.62
							kirc_tcga	TCGA-CZ-5456	-	-	0	31.24
							kirc_tcga	TCGA-A3-3317	-	-	0	31.27
							kirc_tcga	TCGA-BP-4326	-	-	0	31.47
							kirc_tcga	TCGA-B2-5633	-	-	1	31.64
							kirc_tcga	TCGA-BP-5191	-	-	1	31.77
							kirc_tcga	TCGA-B2-4099	-	-	1	31.93
							kirc_tcga	TCGA-CZ-4857	-	EXP: UP;	0	32.52
							kirc_tcga	TCGA-B2-3923	-	-	1	32.59
							kirc_tcga	TCGA-BP-5190	-	-	1	33.21
							kirc_tcga	TCGA-BP-4982	-	-	1	33.31
							kirc_tcga	TCGA-BP-5196	-	-	1	33.44
							kirc_tcga	TCGA-B8-5552	-	-	1	34.36
							kirc_tcga	TCGA-BP-5200	-	-	1	34.92
							kirc_tcga	TCGA-BP-5008	-	-	1	35.18
							kirc_tcga	TCGA-B2-3924	-	-	1	35.87
							kirc_tcga	TCGA-A3-3323	-	-	1	36.33
							kirc_tcga	TCGA-BP-4797	-	-	1	36.37
							kirc_tcga	TCGA-BP-4801	-	-	1	36.93
							kirc_tcga	TCGA-BP-4987	-	-	1	36.93
							kirc_tcga	TCGA-BP-5004	-	-	1	36.99
							kirc_tcga	TCGA-B0-5116	-	-	0	37.09
							kirc_tcga	TCGA-A3-3319	-	EXP: UP;	1	37.12
							kirc_tcga	TCGA-BP-5184	-	-	1	37.22
							kirc_tcga	TCGA-A3-3326	-	MUT: Y354N;	1	37.35
							kirc_tcga	TCGA-BP-5007	-	-	1	37.45
							kirc_tcga	TCGA-AK-3456	-	-	1	37.55
							kirc_tcga	TCGA-BP-5182	-	-	1	38.27
							kirc_tcga	TCGA-AK-3458	-	-	1	38.37
							kirc_tcga	TCGA-B0-5120	-	-	1	38.4
							kirc_tcga	TCGA-B0-5113	-	-	1	38.6
							kirc_tcga	TCGA-BP-5001	-	-	1	38.67
							kirc_tcga	TCGA-AK-3436	-	-	0	39.06
							kirc_tcga	TCGA-B0-4837	-	-	0	39.68
							kirc_tcga	TCGA-AK-3447	-	-	1	39.98
							kirc_tcga	TCGA-B8-5158	-	-	1	40.01
							kirc_tcga	TCGA-B8-4622	-	-	0	40.31
							kirc_tcga	TCGA-AS-3777	-	-	1	40.67
							kirc_tcga	TCGA-BP-4999	-	-	1	41.59
							kirc_tcga	TCGA-BP-4804	-	-	0	41.72
							kirc_tcga	TCGA-B8-4151	-	-	1	42.67
							kirc_tcga	TCGA-A3-3358	-	-	1	42.94
							kirc_tcga	TCGA-BP-4994	-	-	1	42.97
							kirc_tcga	TCGA-A3-3374	-	-	1	43.17
							kirc_tcga	TCGA-DV-5565	-	-	1	43.66
							kirc_tcga	TCGA-BP-5199	-	-	1	44.51
							kirc_tcga	TCGA-BP-4347	-	-	1	44.91
							kirc_tcga	TCGA-BP-4995	-	-	1	45.04
							kirc_tcga	TCGA-CJ-4916	-	-	1	45.11
							kirc_tcga	TCGA-B8-4154	-	-	1	45.34
							kirc_tcga	TCGA-BP-4973	-	-	1	45.47
							kirc_tcga	TCGA-A3-3349	-	-	1	45.5
							kirc_tcga	TCGA-DV-5566	-	-	1	45.93
							kirc_tcga	TCGA-B0-5399	-	-	1	46.35
							kirc_tcga	TCGA-BP-4983	-	-	1	46.42
							kirc_tcga	TCGA-BP-4991	-	-	1	46.42
							kirc_tcga	TCGA-CJ-4635	-	-	1	46.52
							kirc_tcga	TCGA-CJ-4897	-	-	0	46.75
							kirc_tcga	TCGA-BP-4975	-	-	1	47.08
							kirc_tcga	TCGA-CJ-4872	-	-	1	47.14
							kirc_tcga	TCGA-B0-5710	-	-	0	47.54
							kirc_tcga	TCGA-CJ-4901	-	-	1	47.63
							kirc_tcga	TCGA-BP-4766	-	-	1	48.03
							kirc_tcga	TCGA-AK-3444	-	-	1	48.32
							kirc_tcga	TCGA-CJ-4890	-	-	0	48.52
							kirc_tcga	TCGA-A3-3322	-	-	1	48.55
							kirc_tcga	TCGA-A3-3331	-	-	1	48.78
							kirc_tcga	TCGA-B0-5121	-	-	1	48.78
							kirc_tcga	TCGA-BP-4789	-	-	1	48.92
							kirc_tcga	TCGA-A3-3316	-	-	1	49.05
							kirc_tcga	TCGA-BP-5181	-	-	1	49.11
							kirc_tcga	TCGA-CJ-4905	-	-	1	49.15
							kirc_tcga	TCGA-CJ-4870	-	-	1	49.21
							kirc_tcga	TCGA-CJ-4907	-	-	1	49.24
							kirc_tcga	TCGA-BP-4972	-	-	1	49.34
							kirc_tcga	TCGA-A3-3320	-	-	1	49.54
							kirc_tcga	TCGA-BP-4345	-	-	1	49.8
							kirc_tcga	TCGA-B8-4148	-	-	1	49.93
							kirc_tcga	TCGA-CJ-4902	-	-	1	49.93
							kirc_tcga	TCGA-CJ-4892	-	-	1	49.97
							kirc_tcga	TCGA-B8-5545	-	-	1	50.1
							kirc_tcga	TCGA-CJ-4899	-	-	1	50.2
							kirc_tcga	TCGA-CJ-4908	-	-	1	50.3
							kirc_tcga	TCGA-B0-5119	-	-	1	50.99
							kirc_tcga	TCGA-A3-3362	-	-	1	51.22
							kirc_tcga	TCGA-CJ-4903	-	-	1	51.25
							kirc_tcga	TCGA-B0-5117	-	-	1	52.83
							kirc_tcga	TCGA-A3-3373	-	-	1	53.25
							kirc_tcga	TCGA-BP-4976	-	-	1	53.61
							kirc_tcga	TCGA-AK-3434	-	-	0	53.88
							kirc_tcga	TCGA-CJ-4912	-	-	1	54.43
							kirc_tcga	TCGA-BP-4177	-	-	1	54.86
							kirc_tcga	TCGA-CZ-5459	-	-	1	55.29
							kirc_tcga	TCGA-BP-5178	-	-	0	56.14
							kirc_tcga	TCGA-B0-5696	-	-	0	56.73
							kirc_tcga	TCGA-DV-5575	-	-	1	56.8
							kirc_tcga	TCGA-BP-4777	-	-	1	56.87
							kirc_tcga	TCGA-B0-5400	-	-	1	56.93
							kirc_tcga	TCGA-BP-4968	-	-	1	57.36
							kirc_tcga	TCGA-CJ-4869	-	-	0	57.62
							kirc_tcga	TCGA-B0-4710	-	-	1	57.65
							kirc_tcga	TCGA-CJ-4884	-	-	1	57.79
							kirc_tcga	TCGA-AK-3450	-	-	1	58.44
							kirc_tcga	TCGA-B0-5108	-	-	1	58.54
							kirc_tcga	TCGA-BP-4962	-	-	1	58.64
							kirc_tcga	TCGA-CZ-4859	-	-	1	58.71
							kirc_tcga	TCGA-CZ-5452	-	-	1	58.77
							kirc_tcga	TCGA-CJ-4643	-	-	1	58.9
							kirc_tcga	TCGA-CJ-4637	-	EXP: UP;	0	59.82
							kirc_tcga	TCGA-BP-4963	-	-	1	60.25
							kirc_tcga	TCGA-BP-4165	-	-	0	60.38
							kirc_tcga	TCGA-BP-4965	-	-	1	61.47
							kirc_tcga	TCGA-BP-4343	-	EXP: UP;	0	61.63
							kirc_tcga	TCGA-BP-4174	-	-	1	61.73
							kirc_tcga	TCGA-CJ-4881	-	-	0	61.79
							kirc_tcga	TCGA-CJ-4882	-	EXP: UP;	1	61.86
							kirc_tcga	TCGA-BP-4774	-	-	1	61.93
							kirc_tcga	TCGA-BP-4330	-	-	1	62.02
							kirc_tcga	TCGA-CJ-5683	-	-	1	62.06
							kirc_tcga	TCGA-BP-4173	-	-	1	62.19
							kirc_tcga	TCGA-CJ-4636	-	-	1	63.21
							kirc_tcga	TCGA-CZ-4863	-	-	1	63.34
							kirc_tcga	TCGA-CZ-5451	-	-	1	63.37
							kirc_tcga	TCGA-BP-4961	-	-	1	63.57
							kirc_tcga	TCGA-CJ-4889	-	-	1	63.93
							kirc_tcga	TCGA-CJ-4886	-	-	1	64.13
							kirc_tcga	TCGA-BP-4176	-	-	1	64.22
							kirc_tcga	TCGA-CJ-4876	-	-	1	64.22
							kirc_tcga	TCGA-A3-3385	-	-	1	65.47
							kirc_tcga	TCGA-CZ-5985	-	EXP: UP;	1	65.6
							kirc_tcga	TCGA-B0-5110	-	-	1	66
							kirc_tcga	TCGA-CW-5588	-	-	1	66.26
							kirc_tcga	TCGA-CJ-5686	-	-	1	66.95
							kirc_tcga	TCGA-CJ-4885	-	-	0	67.05
							kirc_tcga	TCGA-CZ-5984	-	-	1	67.9
							kirc_tcga	TCGA-BP-4781	-	-	1	68.33
							kirc_tcga	TCGA-B0-5695	-	-	1	70.63
							kirc_tcga	TCGA-B0-5702	EXP: DOWN;	-	1	71.35
							kirc_tcga	TCGA-BP-4960	-	-	1	71.35
							kirc_tcga	TCGA-BP-4765	-	-	1	71.75
							kirc_tcga	TCGA-CJ-4878	-	-	1	71.81
							kirc_tcga	TCGA-BP-4758	-	-	1	72.54
							kirc_tcga	TCGA-AK-3461	-	-	1	72.83
							kirc_tcga	TCGA-CJ-5676	-	-	0	72.9
							kirc_tcga	TCGA-CJ-5684	-	-	1	73.29
							kirc_tcga	TCGA-B0-5703	-	-	1	73.78
							kirc_tcga	TCGA-BP-5174	-	-	1	74.15
							kirc_tcga	TCGA-CJ-4873	-	-	1	74.21
							kirc_tcga	TCGA-BP-5180	-	-	1	74.34
							kirc_tcga	TCGA-A3-3367	-	-	1	74.57
							kirc_tcga	TCGA-CW-5591	-	EXP: UP;	1	74.61
							kirc_tcga	TCGA-A3-3370	-	-	1	74.7
							kirc_tcga	TCGA-CJ-4874	-	-	1	75
							kirc_tcga	TCGA-BP-4159	-	-	0	77.27
							kirc_tcga	TCGA-BP-4759	-	-	1	77.92
							kirc_tcga	TCGA-CW-5589	-	-	1	78.12
							kirc_tcga	TCGA-AK-3445	-	-	1	78.58
							kirc_tcga	TCGA-BP-5170	-	-	1	79.24
							kirc_tcga	TCGA-CZ-5982	-	-	1	80.12
							kirc_tcga	TCGA-CW-5583	-	-	1	81.77
							kirc_tcga	TCGA-AK-3460	-	-	1	82.39
							kirc_tcga	TCGA-AK-3453	-	-	1	83.15
							kirc_tcga	TCGA-BP-4338	-	-	0	84.49
							kirc_tcga	TCGA-CW-5585	-	-	1	85.71
							kirc_tcga	TCGA-B0-5697	-	-	1	86.4
							kirc_tcga	TCGA-BP-4161	-	-	0	88.21
							kirc_tcga	TCGA-A3-3357	-	EXP: UP;	1	88.3
							kirc_tcga	TCGA-BP-4167	-	-	1	89.29
							kirc_tcga	TCGA-B0-5102	-	EXP: UP;	0	89.82
							kirc_tcga	TCGA-CW-6090	-	-	0	91.33
							kirc_tcga	TCGA-B0-5713	-	-	1	91.39
							kirc_tcga	TCGA-CZ-5458	-	-	1	91.62
							kirc_tcga	TCGA-CW-5581	-	EXP: UP;	1	91.95
							kirc_tcga	TCGA-BP-4163	-	-	1	93.27
							kirc_tcga	TCGA-AK-3440	-	-	1	94.12
							kirc_tcga	TCGA-AK-3451	-	-	1	94.22
							kirc_tcga	TCGA-CZ-5460	-	-	1	94.38
							kirc_tcga	TCGA-BP-4160	-	-	1	94.65
							kirc_tcga	TCGA-BP-4162	-	-	1	100.99
							kirc_tcga	TCGA-CW-6093	-	-	1	103.35
							kirc_tcga	TCGA-B0-5706	-	-	1	105.29
							kirc_tcga	TCGA-CJ-4639	-	-	1	106.08
							kirc_tcga	TCGA-B0-5691	-	-	0	106.77
							kirc_tcga	TCGA-CZ-4866	-	-	1	107.33
							kirc_tcga	TCGA-CZ-4862	-	-	1	107.46
							kirc_tcga	TCGA-AK-3429	-	-	1	109.33
							kirc_tcga	TCGA-AK-3425	-	-	1	109.82
							kirc_tcga	TCGA-BP-4158	-	-	1	110.94
							kirc_tcga	TCGA-CJ-4640	-	-	1	114.32
							kirc_tcga	TCGA-CJ-4634	-	-	1	114.91
							kirc_tcga	TCGA-AK-3427	-	-	1	117.71
							kirc_tcga	TCGA-B0-5698	-	-	1	119.28
							kirc_tcga	TCGA-CJ-6032	-	-	1	119.55
							kirc_tcga	TCGA-AK-3428	-	-	1	122.47
							kirc_tcga	TCGA-B0-5707	-	-	1	123
							kirc_tcga	TCGA-B0-5711	-	-	0	123.72
							kirc_tcga	TCGA-B0-5812	-	-	1	125.95
							kirc_tcga	TCGA-B0-5692	-	-	1	129.57
							kirc_tcga	TCGA-B0-5709	-	-	1	130.55
							kirc_tcga	TCGA-CJ-5671	-	-	1	130.98
							kirc_tcga	TCGA-B0-5693	-	-	1	133.84

## Sheet: WT1
Study ID	Case ID	YAP1: PROT>=2.326 PROT<=-2.326 AMP HOMDEL EXP>=2.326 EXP<=-2.326 MUT FUSION;	WT1: PROT>=2.326 PROT<=-2.326 AMP HOMDEL EXP>=2.326 EXP<=-2.326 MUT FUSION;	STATUS	Time (months)		Study ID	Case ID	YAP1: PROT>=2.326 PROT<=-2.326 AMP HOMDEL EXP>=2.326 EXP<=-2.326 MUT FUSION;	WT1: PROT>=2.326 PROT<=-2.326 AMP HOMDEL EXP>=2.326 EXP<=-2.326 MUT FUSION;	STATUS	Time (months)
kirc_tcga	TCGA-B0-4844	-	EXP: UP;	0	2.04		kirc_tcga	TCGA-CJ-4641	-	-	0	-11.79
kirc_tcga	TCGA-B0-5701	-	EXP: UP;	0	7.36		kirc_tcga	TCGA-BP-5201	-	-	0	-0.62
kirc_tcga	TCGA-CJ-5677	-	EXP: UP;	0	9.46		kirc_tcga	TCGA-B0-4849	-	-	0	0.13
kirc_tcga	TCGA-CJ-5679	-	EXP: UP;	0	19.55		kirc_tcga	TCGA-B4-5844	-	-	1	0.23
kirc_tcga	TCGA-BP-4354	-	EXP: UP;	0	22.5		kirc_tcga	TCGA-B4-5843	-	-	1	0.36
kirc_tcga	TCGA-CZ-4857	-	EXP: UP;	0	32.52		kirc_tcga	TCGA-BP-4166	-	-	1	0.43
kirc_tcga	TCGA-A3-3319	-	EXP: UP;	1	37.12		kirc_tcga	TCGA-A3-3308	-	-	1	0.53
kirc_tcga	TCGA-CJ-4637	-	EXP: UP;	0	59.82		kirc_tcga	TCGA-B4-5835	-	-	1	0.53
kirc_tcga	TCGA-BP-4343	-	EXP: UP;	0	61.63		kirc_tcga	TCGA-B8-5551	-	-	1	0.53
kirc_tcga	TCGA-CJ-4882	-	EXP: UP;	1	61.86		kirc_tcga	TCGA-CJ-5681	-	-	0	0.56
kirc_tcga	TCGA-CZ-5985	-	EXP: UP;	1	65.6		kirc_tcga	TCGA-CZ-4856	-	-	1	0.59
kirc_tcga	TCGA-CW-5591	-	EXP: UP;	1	74.61		kirc_tcga	TCGA-CJ-4923	-	-	0	0.82
kirc_tcga	TCGA-A3-3357	-	EXP: UP;	1	88.3		kirc_tcga	TCGA-B8-5164	-	-	1	0.85
kirc_tcga	TCGA-B0-5102	-	EXP: UP;	0	89.82		kirc_tcga	TCGA-BP-5202	-	-	1	0.95
kirc_tcga	TCGA-CW-5581	-	EXP: UP;	1	91.95		kirc_tcga	TCGA-CJ-4918	-	-	0	1.08
							kirc_tcga	TCGA-BP-4974	-	-	0	1.15
							kirc_tcga	TCGA-B8-5162	-	-	1	1.18
							kirc_tcga	TCGA-CJ-4868	-	-	0	1.22
							kirc_tcga	TCGA-B4-5834	-	-	1	1.25
							kirc_tcga	TCGA-AS-3778	-	-	1	1.41
							kirc_tcga	TCGA-CZ-5461	-	-	0	1.58
							kirc_tcga	TCGA-CJ-4895	-	-	0	2
							kirc_tcga	TCGA-CZ-5467	-	-	0	2.04
							kirc_tcga	TCGA-B0-5084	-	-	0	2.14
							kirc_tcga	TCGA-B0-5109	-	-	0	2.3
							kirc_tcga	TCGA-CJ-4638	-	-	0	2.3
							kirc_tcga	TCGA-B0-5094	-	-	0	2.46
							kirc_tcga	TCGA-B0-5115	-	-	0	2.46
							kirc_tcga	TCGA-BP-4169	-	-	0	2.56
							kirc_tcga	TCGA-CJ-4644	-	-	0	3.06
							kirc_tcga	TCGA-B0-5699	-	-	0	3.09
							kirc_tcga	TCGA-B0-5080	-	-	0	3.38
							kirc_tcga	TCGA-B0-4841	-	-	0	3.55
							kirc_tcga	TCGA-BP-4771	-	-	0	3.61
							kirc_tcga	TCGA-CZ-5469	-	-	0	3.61
							kirc_tcga	TCGA-A3-3346	-	-	0	3.75
							kirc_tcga	TCGA-BP-4989	-	-	1	3.88
							kirc_tcga	TCGA-EU-5905	-	-	1	3.91
							kirc_tcga	TCGA-B0-4818	-	-	0	4.17
							kirc_tcga	TCGA-EU-5907	-	-	1	4.17
							kirc_tcga	TCGA-CJ-6028	-	-	0	4.5
							kirc_tcga	TCGA-B4-5836	-	-	1	4.63
							kirc_tcga	TCGA-CJ-6033	-	-	0	4.73
							kirc_tcga	TCGA-CJ-5680	-	-	0	5.03
							kirc_tcga	TCGA-CJ-4894	-	-	0	5.19
							kirc_tcga	TCGA-B0-4846	-	-	0	5.35
							kirc_tcga	TCGA-B4-5838	-	-	1	5.45
							kirc_tcga	TCGA-CJ-4871	-	-	0	5.55
							kirc_tcga	TCGA-CZ-5457	-	-	0	5.72
							kirc_tcga	TCGA-BP-4993	-	-	1	5.81
							kirc_tcga	TCGA-BP-4761	-	-	1	5.98
							kirc_tcga	TCGA-BP-5169	-	-	1	6.34
							kirc_tcga	TCGA-B8-5549	-	-	1	6.37
							kirc_tcga	TCGA-BP-4803	-	MUT: A127Sfs*71;	1	6.7
							kirc_tcga	TCGA-B0-4810	-	-	0	6.73
							kirc_tcga	TCGA-BP-4967	-	-	1	6.73
							kirc_tcga	TCGA-EU-5906	-	-	1	6.77
							kirc_tcga	TCGA-BP-4807	-	-	1	6.93
							kirc_tcga	TCGA-B8-4153	-	-	0	7.33
							kirc_tcga	TCGA-BP-4342	-	-	0	7.88
							kirc_tcga	TCGA-B0-4842	-	-	0	8.21
							kirc_tcga	TCGA-BP-4352	-	-	0	8.71
							kirc_tcga	TCGA-CJ-4904	-	-	0	9.13
							kirc_tcga	TCGA-B0-5694	-	-	0	9.46
							kirc_tcga	TCGA-BP-5177	-	-	1	9.63
							kirc_tcga	TCGA-A3-3363	-	-	1	10.48
							kirc_tcga	TCGA-CJ-4887	-	-	0	10.58
							kirc_tcga	TCGA-BP-4782	-	-	1	11.63
							kirc_tcga	TCGA-DV-5569	-	-	1	11.66
							kirc_tcga	TCGA-DV-5574	-	-	0	11.73
							kirc_tcga	TCGA-B0-5097	-	-	0	11.79
							kirc_tcga	TCGA-B4-5377	-	-	1	11.99
							kirc_tcga	TCGA-AK-3465	-	-	1	12.12
							kirc_tcga	TCGA-DV-5568	-	-	1	12.16
							kirc_tcga	TCGA-BP-4349	-	-	1	12.22
							kirc_tcga	TCGA-CZ-5986	-	-	1	12.25
							kirc_tcga	TCGA-BP-4756	-	-	1	12.29
							kirc_tcga	TCGA-CZ-5987	-	-	0	12.39
							kirc_tcga	TCGA-CZ-5470	-	-	1	12.68
							kirc_tcga	TCGA-CJ-5678	-	-	0	13.11
							kirc_tcga	TCGA-BP-4768	-	-	1	13.14
							kirc_tcga	TCGA-BP-5187	-	-	1	13.34
							kirc_tcga	TCGA-BP-5194	-	-	1	13.4
							kirc_tcga	TCGA-CZ-5454	-	-	0	13.9
							kirc_tcga	TCGA-BP-4970	-	-	1	14.22
							kirc_tcga	TCGA-B8-5553	-	-	1	14.29
							kirc_tcga	TCGA-BP-4787	-	-	0	14.49
							kirc_tcga	TCGA-B0-5402	-	-	0	14.75
							kirc_tcga	TCGA-BP-4977	-	-	1	14.91
							kirc_tcga	TCGA-CW-6097	-	-	0	15.01
							kirc_tcga	TCGA-B0-4811	-	-	0	15.05
							kirc_tcga	TCGA-BP-5183	-	-	0	15.93
							kirc_tcga	TCGA-BP-5009	-	-	0	16.16
							kirc_tcga	TCGA-B0-4848	-	-	0	16.23
							kirc_tcga	TCGA-BP-4992	-	-	1	16.46
							kirc_tcga	TCGA-B8-5546	-	-	1	16.59
							kirc_tcga	TCGA-A3-3382	-	-	0	16.89
							kirc_tcga	TCGA-B8-4619	-	-	1	17.18
							kirc_tcga	TCGA-CJ-4875	-	-	0	17.44
							kirc_tcga	TCGA-B0-5107	-	-	0	18.04
							kirc_tcga	TCGA-EU-5904	-	-	1	18.1
							kirc_tcga	TCGA-BP-5000	-	-	1	18.5
							kirc_tcga	TCGA-A3-3380	-	-	1	18.63
							kirc_tcga	TCGA-BP-5198	-	-	1	19.81
							kirc_tcga	TCGA-CJ-4888	-	-	0	19.97
							kirc_tcga	TCGA-A3-3347	-	-	0	20.04
							kirc_tcga	TCGA-A3-3387	-	-	1	20.27
							kirc_tcga	TCGA-BP-4795	-	-	1	20.37
							kirc_tcga	TCGA-A3-3378	-	-	1	20.7
							kirc_tcga	TCGA-B2-4101	-	-	1	21.29
							kirc_tcga	TCGA-B2-5641	-	-	1	21.55
							kirc_tcga	TCGA-CZ-5463	-	-	1	21.75
							kirc_tcga	TCGA-B0-4827	-	-	0	21.94
							kirc_tcga	TCGA-CZ-5466	-	-	1	22.5
							kirc_tcga	TCGA-BP-5186	-	-	1	22.77
							kirc_tcga	TCGA-CZ-5988	-	-	1	22.77
							kirc_tcga	TCGA-B8-5550	-	-	0	22.8
							kirc_tcga	TCGA-BP-4329	-	-	0	23
							kirc_tcga	TCGA-BP-5192	-	-	1	23.46
							kirc_tcga	TCGA-B8-5159	-	-	1	23.72
							kirc_tcga	TCGA-B0-5712	-	-	0	23.82
							kirc_tcga	TCGA-A3-3372	-	-	1	24.15
							kirc_tcga	TCGA-BP-5185	-	-	0	24.18
							kirc_tcga	TCGA-B8-5165	-	-	1	24.21
							kirc_tcga	TCGA-B0-4845	-	-	0	24.57
							kirc_tcga	TCGA-BP-5195	-	-	1	24.61
							kirc_tcga	TCGA-CJ-4893	-	-	1	24.64
							kirc_tcga	TCGA-B2-5635	-	-	1	24.8
							kirc_tcga	TCGA-B0-4718	-	-	0	25.23
							kirc_tcga	TCGA-CZ-4853	-	-	1	25.43
							kirc_tcga	TCGA-BP-5010	-	-	0	25.66
							kirc_tcga	TCGA-BP-5189	-	-	0	25.66
							kirc_tcga	TCGA-BP-4986	-	-	1	25.79
							kirc_tcga	TCGA-B8-4621	-	-	1	25.89
							kirc_tcga	TCGA-B8-5163	-	-	1	27
							kirc_tcga	TCGA-BP-5006	-	-	1	27.6
							kirc_tcga	TCGA-B0-5705	-	-	0	27.66
							kirc_tcga	TCGA-B0-4852	-	-	0	28.25
							kirc_tcga	TCGA-A3-3383	-	-	1	28.29
							kirc_tcga	TCGA-A3-3365	-	-	1	28.68
							kirc_tcga	TCGA-BP-4351	-	-	0	28.68
							kirc_tcga	TCGA-AK-3454	-	-	1	28.71
							kirc_tcga	TCGA-CJ-5675	-	-	0	29.57
							kirc_tcga	TCGA-BP-4998	-	-	1	30.62
							kirc_tcga	TCGA-BP-5175	-	MUT: T385S;	1	30.62
							kirc_tcga	TCGA-CZ-5456	-	-	0	31.24
							kirc_tcga	TCGA-A3-3317	-	-	0	31.27
							kirc_tcga	TCGA-BP-4326	-	-	0	31.47
							kirc_tcga	TCGA-B2-5633	-	-	1	31.64
							kirc_tcga	TCGA-BP-5191	-	-	1	31.77
							kirc_tcga	TCGA-B2-4099	-	-	1	31.93
							kirc_tcga	TCGA-B2-3923	-	-	1	32.59
							kirc_tcga	TCGA-BP-5190	-	-	1	33.21
							kirc_tcga	TCGA-BP-4982	-	-	1	33.31
							kirc_tcga	TCGA-BP-5196	-	-	1	33.44
							kirc_tcga	TCGA-B8-5552	-	-	1	34.36
							kirc_tcga	TCGA-BP-5200	-	-	1	34.92
							kirc_tcga	TCGA-BP-5008	-	-	1	35.18
							kirc_tcga	TCGA-B2-3924	-	-	1	35.87
							kirc_tcga	TCGA-A3-3323	-	-	1	36.33
							kirc_tcga	TCGA-BP-4797	-	-	1	36.37
							kirc_tcga	TCGA-BP-4801	-	-	1	36.93
							kirc_tcga	TCGA-BP-4987	-	-	1	36.93
							kirc_tcga	TCGA-BP-5004	-	-	1	36.99
							kirc_tcga	TCGA-B0-5116	-	-	0	37.09
							kirc_tcga	TCGA-BP-5184	-	-	1	37.22
							kirc_tcga	TCGA-A3-3326	-	MUT: Y354N;	1	37.35
							kirc_tcga	TCGA-BP-5007	-	-	1	37.45
							kirc_tcga	TCGA-AK-3456	-	-	1	37.55
							kirc_tcga	TCGA-BP-5182	-	-	1	38.27
							kirc_tcga	TCGA-AK-3458	-	-	1	38.37
							kirc_tcga	TCGA-B0-5120	-	-	1	38.4
							kirc_tcga	TCGA-B0-5113	-	-	1	38.6
							kirc_tcga	TCGA-BP-5001	-	-	1	38.67
							kirc_tcga	TCGA-AK-3436	-	-	0	39.06
							kirc_tcga	TCGA-B0-4837	-	-	0	39.68
							kirc_tcga	TCGA-AK-3447	-	-	1	39.98
							kirc_tcga	TCGA-B8-5158	-	-	1	40.01
							kirc_tcga	TCGA-B8-4622	-	-	0	40.31
							kirc_tcga	TCGA-AS-3777	-	-	1	40.67
							kirc_tcga	TCGA-BP-4999	-	-	1	41.59
							kirc_tcga	TCGA-BP-4804	-	-	0	41.72
							kirc_tcga	TCGA-B8-4151	-	-	1	42.67
							kirc_tcga	TCGA-A3-3358	-	-	1	42.94
							kirc_tcga	TCGA-BP-4994	-	-	1	42.97
							kirc_tcga	TCGA-A3-3374	-	-	1	43.17
							kirc_tcga	TCGA-DV-5565	-	-	1	43.66
							kirc_tcga	TCGA-BP-5199	-	-	1	44.51
							kirc_tcga	TCGA-BP-4347	-	-	1	44.91
							kirc_tcga	TCGA-BP-4995	-	-	1	45.04
							kirc_tcga	TCGA-CJ-4916	-	-	1	45.11
							kirc_tcga	TCGA-B8-4154	-	-	1	45.34
							kirc_tcga	TCGA-BP-4973	-	-	1	45.47
							kirc_tcga	TCGA-A3-3349	-	-	1	45.5
							kirc_tcga	TCGA-DV-5566	-	-	1	45.93
							kirc_tcga	TCGA-B0-5399	-	-	1	46.35
							kirc_tcga	TCGA-BP-4983	-	-	1	46.42
							kirc_tcga	TCGA-BP-4991	-	-	1	46.42
							kirc_tcga	TCGA-CJ-4635	-	-	1	46.52
							kirc_tcga	TCGA-CJ-4897	-	-	0	46.75
							kirc_tcga	TCGA-BP-4975	-	-	1	47.08
							kirc_tcga	TCGA-CJ-4872	-	-	1	47.14
							kirc_tcga	TCGA-B0-5710	-	-	0	47.54
							kirc_tcga	TCGA-CJ-4901	-	-	1	47.63
							kirc_tcga	TCGA-BP-4766	-	-	1	48.03
							kirc_tcga	TCGA-AK-3444	-	-	1	48.32
							kirc_tcga	TCGA-CJ-4890	-	-	0	48.52
							kirc_tcga	TCGA-A3-3322	-	-	1	48.55
							kirc_tcga	TCGA-A3-3331	-	-	1	48.78
							kirc_tcga	TCGA-B0-5121	-	-	1	48.78
							kirc_tcga	TCGA-BP-4789	-	-	1	48.92
							kirc_tcga	TCGA-A3-3316	-	-	1	49.05
							kirc_tcga	TCGA-BP-5181	-	-	1	49.11
							kirc_tcga	TCGA-CJ-4905	-	-	1	49.15
							kirc_tcga	TCGA-CJ-4870	-	-	1	49.21
							kirc_tcga	TCGA-CJ-4907	-	-	1	49.24
							kirc_tcga	TCGA-BP-4972	-	-	1	49.34
							kirc_tcga	TCGA-A3-3320	-	-	1	49.54
							kirc_tcga	TCGA-BP-4345	-	-	1	49.8
							kirc_tcga	TCGA-B8-4148	-	-	1	49.93
							kirc_tcga	TCGA-CJ-4902	-	-	1	49.93
							kirc_tcga	TCGA-CJ-4892	-	-	1	49.97
							kirc_tcga	TCGA-B8-5545	-	-	1	50.1
							kirc_tcga	TCGA-CJ-4899	-	-	1	50.2
							kirc_tcga	TCGA-CJ-4908	-	-	1	50.3
							kirc_tcga	TCGA-B0-5119	-	-	1	50.99
							kirc_tcga	TCGA-A3-3362	-	-	1	51.22
							kirc_tcga	TCGA-CJ-4903	-	-	1	51.25
							kirc_tcga	TCGA-B0-5117	-	-	1	52.83
							kirc_tcga	TCGA-A3-3373	-	-	1	53.25
							kirc_tcga	TCGA-BP-4976	-	-	1	53.61
							kirc_tcga	TCGA-AK-3434	-	-	0	53.88
							kirc_tcga	TCGA-CJ-4912	-	-	1	54.43
							kirc_tcga	TCGA-BP-4177	-	-	1	54.86
							kirc_tcga	TCGA-CZ-5459	-	-	1	55.29
							kirc_tcga	TCGA-BP-5178	-	-	0	56.14
							kirc_tcga	TCGA-B0-5696	-	-	0	56.73
							kirc_tcga	TCGA-DV-5575	-	-	1	56.8
							kirc_tcga	TCGA-BP-4777	-	-	1	56.87
							kirc_tcga	TCGA-B0-5400	-	-	1	56.93
							kirc_tcga	TCGA-BP-4968	-	-	1	57.36
							kirc_tcga	TCGA-CJ-4869	-	-	0	57.62
							kirc_tcga	TCGA-B0-4710	-	-	1	57.65
							kirc_tcga	TCGA-CJ-4884	-	-	1	57.79
							kirc_tcga	TCGA-AK-3450	-	-	1	58.44
							kirc_tcga	TCGA-B0-5108	-	-	1	58.54
							kirc_tcga	TCGA-BP-4962	-	-	1	58.64
							kirc_tcga	TCGA-CZ-4859	-	-	1	58.71
							kirc_tcga	TCGA-CZ-5452	-	-	1	58.77
							kirc_tcga	TCGA-CJ-4643	-	-	1	58.9
							kirc_tcga	TCGA-BP-4963	-	-	1	60.25
							kirc_tcga	TCGA-BP-4165	-	-	0	60.38
							kirc_tcga	TCGA-BP-4965	-	-	1	61.47
							kirc_tcga	TCGA-BP-4174	-	-	1	61.73
							kirc_tcga	TCGA-CJ-4881	-	-	0	61.79
							kirc_tcga	TCGA-BP-4774	-	-	1	61.93
							kirc_tcga	TCGA-BP-4330	-	-	1	62.02
							kirc_tcga	TCGA-CJ-5683	-	-	1	62.06
							kirc_tcga	TCGA-BP-4173	-	-	1	62.19
							kirc_tcga	TCGA-CJ-4636	-	-	1	63.21
							kirc_tcga	TCGA-CZ-4863	-	-	1	63.34
							kirc_tcga	TCGA-CZ-5451	-	-	1	63.37
							kirc_tcga	TCGA-BP-4961	-	-	1	63.57
							kirc_tcga	TCGA-CJ-4889	-	-	1	63.93
							kirc_tcga	TCGA-CJ-4886	-	-	1	64.13
							kirc_tcga	TCGA-BP-4176	-	-	1	64.22
							kirc_tcga	TCGA-CJ-4876	-	-	1	64.22
							kirc_tcga	TCGA-A3-3385	-	-	1	65.47
							kirc_tcga	TCGA-B0-5110	-	-	1	66
							kirc_tcga	TCGA-CW-5588	-	-	1	66.26
							kirc_tcga	TCGA-CJ-5686	-	-	1	66.95
							kirc_tcga	TCGA-CJ-4885	-	-	0	67.05
							kirc_tcga	TCGA-CZ-5984	-	-	1	67.9
							kirc_tcga	TCGA-BP-4781	-	-	1	68.33
							kirc_tcga	TCGA-B0-5695	-	-	1	70.63
							kirc_tcga	TCGA-B0-5702	EXP: DOWN;	-	1	71.35
							kirc_tcga	TCGA-BP-4960	-	-	1	71.35
							kirc_tcga	TCGA-BP-4765	-	-	1	71.75
							kirc_tcga	TCGA-CJ-4878	-	-	1	71.81
							kirc_tcga	TCGA-BP-4758	-	-	1	72.54
							kirc_tcga	TCGA-AK-3461	-	-	1	72.83
							kirc_tcga	TCGA-CJ-5676	-	-	0	72.9
							kirc_tcga	TCGA-CJ-5684	-	-	1	73.29
							kirc_tcga	TCGA-B0-5703	-	-	1	73.78
							kirc_tcga	TCGA-BP-5174	-	-	1	74.15
							kirc_tcga	TCGA-CJ-4873	-	-	1	74.21
							kirc_tcga	TCGA-BP-5180	-	-	1	74.34
							kirc_tcga	TCGA-A3-3367	-	-	1	74.57
							kirc_tcga	TCGA-A3-3370	-	-	1	74.7
							kirc_tcga	TCGA-CJ-4874	-	-	1	75
							kirc_tcga	TCGA-BP-4159	-	-	0	77.27
							kirc_tcga	TCGA-BP-4759	-	-	1	77.92
							kirc_tcga	TCGA-CW-5589	-	-	1	78.12
							kirc_tcga	TCGA-AK-3445	-	-	1	78.58
							kirc_tcga	TCGA-BP-5170	-	-	1	79.24
							kirc_tcga	TCGA-CZ-5982	-	-	1	80.12
							kirc_tcga	TCGA-CW-5583	-	-	1	81.77
							kirc_tcga	TCGA-AK-3460	-	-	1	82.39
							kirc_tcga	TCGA-AK-3453	-	-	1	83.15
							kirc_tcga	TCGA-BP-4338	-	-	0	84.49
							kirc_tcga	TCGA-CW-5585	-	-	1	85.71
							kirc_tcga	TCGA-B0-5697	-	-	1	86.4
							kirc_tcga	TCGA-BP-4161	-	-	0	88.21
							kirc_tcga	TCGA-BP-4167	-	-	1	89.29
							kirc_tcga	TCGA-CW-6090	-	-	0	91.33
							kirc_tcga	TCGA-B0-5713	-	-	1	91.39
							kirc_tcga	TCGA-CZ-5458	-	-	1	91.62
							kirc_tcga	TCGA-BP-4163	-	-	1	93.27
							kirc_tcga	TCGA-AK-3440	-	-	1	94.12
							kirc_tcga	TCGA-AK-3451	-	-	1	94.22
							kirc_tcga	TCGA-CZ-5460	-	-	1	94.38
							kirc_tcga	TCGA-BP-4160	-	-	1	94.65
							kirc_tcga	TCGA-BP-4162	-	-	1	100.99
							kirc_tcga	TCGA-CW-6093	-	-	1	103.35
							kirc_tcga	TCGA-B0-5706	-	-	1	105.29
							kirc_tcga	TCGA-CJ-4639	-	-	1	106.08
							kirc_tcga	TCGA-B0-5691	-	-	0	106.77
							kirc_tcga	TCGA-CZ-4866	-	-	1	107.33
							kirc_tcga	TCGA-CZ-4862	-	-	1	107.46
							kirc_tcga	TCGA-AK-3429	-	-	1	109.33
							kirc_tcga	TCGA-AK-3425	-	-	1	109.82
							kirc_tcga	TCGA-BP-4158	-	-	1	110.94
							kirc_tcga	TCGA-CJ-4640	-	-	1	114.32
							kirc_tcga	TCGA-CJ-4634	-	-	1	114.91
							kirc_tcga	TCGA-AK-3427	-	-	1	117.71
							kirc_tcga	TCGA-B0-5698	-	-	1	119.28
							kirc_tcga	TCGA-CJ-6032	-	-	1	119.55
							kirc_tcga	TCGA-AK-3428	-	-	1	122.47
							kirc_tcga	TCGA-B0-5707	-	-	1	123
							kirc_tcga	TCGA-B0-5711	-	-	0	123.72
							kirc_tcga	TCGA-B0-5812	-	-	1	125.95
							kirc_tcga	TCGA-B0-5692	-	-	1	129.57
							kirc_tcga	TCGA-B0-5709	-	-	1	130.55
							kirc_tcga	TCGA-CJ-5671	-	-	1	130.98
							kirc_tcga	TCGA-B0-5693	-	-	1	133.84

## Sheet: YAP1_WT1
Study ID	Case ID	YAP1: PROT>=2.326 PROT<=-2.326 AMP HOMDEL EXP>=2.326 EXP<=-2.326 MUT FUSION;	WT1: PROT>=2.326 PROT<=-2.326 AMP HOMDEL EXP>=2.326 EXP<=-2.326 MUT FUSION;	STATUS	Time (months)		Study ID	Case ID	YAP1: PROT>=2.326 PROT<=-2.326 AMP HOMDEL EXP>=2.326 EXP<=-2.326 MUT FUSION;	WT1: PROT>=2.326 PROT<=-2.326 AMP HOMDEL EXP>=2.326 EXP<=-2.326 MUT FUSION;	STATUS	Time (months)
kirc_tcga	TCGA-CJ-5682	EXP: UP;	-	0	1.81		kirc_tcga	TCGA-CJ-4641	-	-	0	-11.79
kirc_tcga	TCGA-B0-4844	-	EXP: UP;	0	2.04		kirc_tcga	TCGA-BP-5201	-	-	0	-0.62
kirc_tcga	TCGA-B4-5832	EXP: UP;	EXP: UP;	1	5.09		kirc_tcga	TCGA-B0-4849	-	-	0	0.13
kirc_tcga	TCGA-BP-4770	EXP: UP;	-	0	6.83		kirc_tcga	TCGA-B4-5844	-	-	1	0.23
kirc_tcga	TCGA-B0-5081	CNA: AMP;	-	0	7		kirc_tcga	TCGA-B4-5843	-	-	1	0.36
kirc_tcga	TCGA-B0-5701	-	EXP: UP;	0	7.36		kirc_tcga	TCGA-BP-4166	-	-	1	0.43
kirc_tcga	TCGA-CJ-5677	-	EXP: UP;	0	9.46		kirc_tcga	TCGA-A3-3308	-	-	1	0.53
kirc_tcga	TCGA-BP-4799	PROT: UP;	EXP: UP;	0	11.56		kirc_tcga	TCGA-B4-5835	-	-	1	0.53
kirc_tcga	TCGA-B8-4146	EXP: UP;	-	1	16.79		kirc_tcga	TCGA-B8-5551	-	-	1	0.53
kirc_tcga	TCGA-CJ-4913	CNA: AMP;	-	0	17.67		kirc_tcga	TCGA-CJ-5681	-	-	0	0.56
kirc_tcga	TCGA-CJ-5679	-	EXP: UP;	0	19.55		kirc_tcga	TCGA-CZ-4856	-	-	1	0.59
kirc_tcga	TCGA-B8-4620	PROT: UP;	-	0	19.84		kirc_tcga	TCGA-CJ-4923	-	-	0	0.82
kirc_tcga	TCGA-BP-4985	EXP: UP;	-	0	21.58		kirc_tcga	TCGA-B8-5164	-	-	1	0.85
kirc_tcga	TCGA-BP-4354	-	EXP: UP;	0	22.5		kirc_tcga	TCGA-BP-5202	-	-	1	0.95
kirc_tcga	TCGA-CZ-4857	-	EXP: UP;	0	32.52		kirc_tcga	TCGA-CJ-4918	-	-	0	1.08
kirc_tcga	TCGA-A3-3319	-	EXP: UP;	1	37.12		kirc_tcga	TCGA-BP-4974	-	-	0	1.15
kirc_tcga	TCGA-AK-3443	EXP: UP;	-	1	46.75		kirc_tcga	TCGA-B8-5162	-	-	1	1.18
kirc_tcga	TCGA-B0-5100	EXP: UP;	-	0	46.85		kirc_tcga	TCGA-CJ-4868	-	-	0	1.22
kirc_tcga	TCGA-BP-4760	EXP: UP;	-	0	47.86		kirc_tcga	TCGA-B4-5834	-	-	1	1.25
kirc_tcga	TCGA-BP-4971	EXP: UP;	-	1	48.85		kirc_tcga	TCGA-AS-3778	-	-	1	1.41
kirc_tcga	TCGA-CJ-4637	-	EXP: UP;	0	59.82		kirc_tcga	TCGA-CZ-5461	-	-	0	1.58
kirc_tcga	TCGA-BP-4775	PROT: UP;	-	1	60.55		kirc_tcga	TCGA-CJ-4895	-	-	0	2
kirc_tcga	TCGA-BP-4964	PROT: UP;	-	1	61.17		kirc_tcga	TCGA-CZ-5467	-	-	0	2.04
kirc_tcga	TCGA-BP-4343	-	EXP: UP;	0	61.63		kirc_tcga	TCGA-B0-5084	-	-	0	2.14
kirc_tcga	TCGA-CJ-4882	-	EXP: UP;	1	61.86		kirc_tcga	TCGA-B0-5109	-	-	0	2.3
kirc_tcga	TCGA-CZ-5989	EXP: UP;	-	1	62.58		kirc_tcga	TCGA-CJ-4638	-	-	0	2.3
kirc_tcga	TCGA-CJ-6031	PROT: UP;	-	1	62.61		kirc_tcga	TCGA-B0-5094	-	-	0	2.46
kirc_tcga	TCGA-CZ-4858	EXP: UP;	EXP: UP;	0	62.81		kirc_tcga	TCGA-B0-5115	-	-	0	2.46
kirc_tcga	TCGA-CZ-5985	-	EXP: UP;	1	65.6		kirc_tcga	TCGA-BP-4169	-	-	0	2.56
kirc_tcga	TCGA-CW-5591	-	EXP: UP;	1	74.61		kirc_tcga	TCGA-CJ-4644	-	-	0	3.06
kirc_tcga	TCGA-A3-3357	-	EXP: UP;	1	88.3		kirc_tcga	TCGA-B0-5699	-	-	0	3.09
kirc_tcga	TCGA-B0-5102	-	EXP: UP;	0	89.82		kirc_tcga	TCGA-B0-5080	-	-	0	3.38
kirc_tcga	TCGA-CW-5581	-	EXP: UP;	1	91.95		kirc_tcga	TCGA-B0-4841	-	-	0	3.55
							kirc_tcga	TCGA-BP-4771	-	-	0	3.61
							kirc_tcga	TCGA-CZ-5469	-	-	0	3.61
							kirc_tcga	TCGA-A3-3346	-	-	0	3.75
							kirc_tcga	TCGA-BP-4989	-	-	1	3.88
							kirc_tcga	TCGA-EU-5905	-	-	1	3.91
							kirc_tcga	TCGA-B0-4818	-	-	0	4.17
							kirc_tcga	TCGA-EU-5907	-	-	1	4.17
							kirc_tcga	TCGA-CJ-6028	-	-	0	4.5
							kirc_tcga	TCGA-B4-5836	-	-	1	4.63
							kirc_tcga	TCGA-CJ-6033	-	-	0	4.73
							kirc_tcga	TCGA-CJ-5680	-	-	0	5.03
							kirc_tcga	TCGA-CJ-4894	-	-	0	5.19
							kirc_tcga	TCGA-B0-4846	-	-	0	5.35
							kirc_tcga	TCGA-B4-5838	-	-	1	5.45
							kirc_tcga	TCGA-CJ-4871	-	-	0	5.55
							kirc_tcga	TCGA-CZ-5457	-	-	0	5.72
							kirc_tcga	TCGA-BP-4993	-	-	1	5.81
							kirc_tcga	TCGA-BP-4761	-	-	1	5.98
							kirc_tcga	TCGA-BP-5169	-	-	1	6.34
							kirc_tcga	TCGA-B8-5549	-	-	1	6.37
							kirc_tcga	TCGA-BP-4803	-	MUT: A127Sfs*71;	1	6.7
							kirc_tcga	TCGA-B0-4810	-	-	0	6.73
							kirc_tcga	TCGA-BP-4967	-	-	1	6.73
							kirc_tcga	TCGA-EU-5906	-	-	1	6.77
							kirc_tcga	TCGA-BP-4807	-	-	1	6.93
							kirc_tcga	TCGA-B8-4153	-	-	0	7.33
							kirc_tcga	TCGA-BP-4342	-	-	0	7.88
							kirc_tcga	TCGA-B0-4842	-	-	0	8.21
							kirc_tcga	TCGA-BP-4352	-	-	0	8.71
							kirc_tcga	TCGA-CJ-4904	-	-	0	9.13
							kirc_tcga	TCGA-B0-5694	-	-	0	9.46
							kirc_tcga	TCGA-BP-5177	-	-	1	9.63
							kirc_tcga	TCGA-A3-3363	-	-	1	10.48
							kirc_tcga	TCGA-CJ-4887	-	-	0	10.58
							kirc_tcga	TCGA-BP-4782	-	-	1	11.63
							kirc_tcga	TCGA-DV-5569	-	-	1	11.66
							kirc_tcga	TCGA-DV-5574	-	-	0	11.73
							kirc_tcga	TCGA-B0-5097	-	-	0	11.79
							kirc_tcga	TCGA-B4-5377	-	-	1	11.99
							kirc_tcga	TCGA-AK-3465	-	-	1	12.12
							kirc_tcga	TCGA-DV-5568	-	-	1	12.16
							kirc_tcga	TCGA-BP-4349	-	-	1	12.22
							kirc_tcga	TCGA-CZ-5986	-	-	1	12.25
							kirc_tcga	TCGA-BP-4756	-	-	1	12.29
							kirc_tcga	TCGA-CZ-5987	-	-	0	12.39
							kirc_tcga	TCGA-CZ-5470	-	-	1	12.68
							kirc_tcga	TCGA-CJ-5678	-	-	0	13.11
							kirc_tcga	TCGA-BP-4768	-	-	1	13.14
							kirc_tcga	TCGA-BP-5187	-	-	1	13.34
							kirc_tcga	TCGA-BP-5194	-	-	1	13.4
							kirc_tcga	TCGA-CZ-5454	-	-	0	13.9
							kirc_tcga	TCGA-BP-4970	-	-	1	14.22
							kirc_tcga	TCGA-B8-5553	-	-	1	14.29
							kirc_tcga	TCGA-BP-4787	-	-	0	14.49
							kirc_tcga	TCGA-B0-5402	-	-	0	14.75
							kirc_tcga	TCGA-BP-4977	-	-	1	14.91
							kirc_tcga	TCGA-CW-6097	-	-	0	15.01
							kirc_tcga	TCGA-B0-4811	-	-	0	15.05
							kirc_tcga	TCGA-BP-5183	-	-	0	15.93
							kirc_tcga	TCGA-BP-5009	-	-	0	16.16
							kirc_tcga	TCGA-B0-4848	-	-	0	16.23
							kirc_tcga	TCGA-BP-4992	-	-	1	16.46
							kirc_tcga	TCGA-B8-5546	-	-	1	16.59
							kirc_tcga	TCGA-A3-3382	-	-	0	16.89
							kirc_tcga	TCGA-B8-4619	-	-	1	17.18
							kirc_tcga	TCGA-CJ-4875	-	-	0	17.44
							kirc_tcga	TCGA-B0-5107	-	-	0	18.04
							kirc_tcga	TCGA-EU-5904	-	-	1	18.1
							kirc_tcga	TCGA-BP-5000	-	-	1	18.5
							kirc_tcga	TCGA-A3-3380	-	-	1	18.63
							kirc_tcga	TCGA-BP-5198	-	-	1	19.81
							kirc_tcga	TCGA-CJ-4888	-	-	0	19.97
							kirc_tcga	TCGA-A3-3347	-	-	0	20.04
							kirc_tcga	TCGA-A3-3387	-	-	1	20.27
							kirc_tcga	TCGA-BP-4795	-	-	1	20.37
							kirc_tcga	TCGA-A3-3378	-	-	1	20.7
							kirc_tcga	TCGA-B2-4101	-	-	1	21.29
							kirc_tcga	TCGA-B2-5641	-	-	1	21.55
							kirc_tcga	TCGA-CZ-5463	-	-	1	21.75
							kirc_tcga	TCGA-B0-4827	-	-	0	21.94
							kirc_tcga	TCGA-CZ-5466	-	-	1	22.5
							kirc_tcga	TCGA-BP-5186	-	-	1	22.77
							kirc_tcga	TCGA-CZ-5988	-	-	1	22.77
							kirc_tcga	TCGA-B8-5550	-	-	0	22.8
							kirc_tcga	TCGA-BP-4329	-	-	0	23
							kirc_tcga	TCGA-BP-5192	-	-	1	23.46
							kirc_tcga	TCGA-B8-5159	-	-	1	23.72
							kirc_tcga	TCGA-B0-5712	-	-	0	23.82
							kirc_tcga	TCGA-A3-3372	-	-	1	24.15
							kirc_tcga	TCGA-BP-5185	-	-	0	24.18
							kirc_tcga	TCGA-B8-5165	-	-	1	24.21
							kirc_tcga	TCGA-B0-4845	-	-	0	24.57
							kirc_tcga	TCGA-BP-5195	-	-	1	24.61
							kirc_tcga	TCGA-CJ-4893	-	-	1	24.64
							kirc_tcga	TCGA-B2-5635	-	-	1	24.8
							kirc_tcga	TCGA-B0-4718	-	-	0	25.23
							kirc_tcga	TCGA-CZ-4853	-	-	1	25.43
							kirc_tcga	TCGA-BP-5010	-	-	0	25.66
							kirc_tcga	TCGA-BP-5189	-	-	0	25.66
							kirc_tcga	TCGA-BP-4986	-	-	1	25.79
							kirc_tcga	TCGA-B8-4621	-	-	1	25.89
							kirc_tcga	TCGA-B8-5163	-	-	1	27
							kirc_tcga	TCGA-BP-5006	-	-	1	27.6
							kirc_tcga	TCGA-B0-5705	-	-	0	27.66
							kirc_tcga	TCGA-B0-4852	-	-	0	28.25
							kirc_tcga	TCGA-A3-3383	-	-	1	28.29
							kirc_tcga	TCGA-A3-3365	-	-	1	28.68
							kirc_tcga	TCGA-BP-4351	-	-	0	28.68
							kirc_tcga	TCGA-AK-3454	-	-	1	28.71
							kirc_tcga	TCGA-CJ-5675	-	-	0	29.57
							kirc_tcga	TCGA-BP-4998	-	-	1	30.62
							kirc_tcga	TCGA-BP-5175	-	MUT: T385S;	1	30.62
							kirc_tcga	TCGA-CZ-5456	-	-	0	31.24
							kirc_tcga	TCGA-A3-3317	-	-	0	31.27
							kirc_tcga	TCGA-BP-4326	-	-	0	31.47
							kirc_tcga	TCGA-B2-5633	-	-	1	31.64
							kirc_tcga	TCGA-BP-5191	-	-	1	31.77
							kirc_tcga	TCGA-B2-4099	-	-	1	31.93
							kirc_tcga	TCGA-B2-3923	-	-	1	32.59
							kirc_tcga	TCGA-BP-5190	-	-	1	33.21
							kirc_tcga	TCGA-BP-4982	-	-	1	33.31
							kirc_tcga	TCGA-BP-5196	-	-	1	33.44
							kirc_tcga	TCGA-B8-5552	-	-	1	34.36
							kirc_tcga	TCGA-BP-5200	-	-	1	34.92
							kirc_tcga	TCGA-BP-5008	-	-	1	35.18
							kirc_tcga	TCGA-B2-3924	-	-	1	35.87
							kirc_tcga	TCGA-A3-3323	-	-	1	36.33
							kirc_tcga	TCGA-BP-4797	-	-	1	36.37
							kirc_tcga	TCGA-BP-4801	-	-	1	36.93
							kirc_tcga	TCGA-BP-4987	-	-	1	36.93
							kirc_tcga	TCGA-BP-5004	-	-	1	36.99
							kirc_tcga	TCGA-B0-5116	-	-	0	37.09
							kirc_tcga	TCGA-BP-5184	-	-	1	37.22
							kirc_tcga	TCGA-A3-3326	-	MUT: Y354N;	1	37.35
							kirc_tcga	TCGA-BP-5007	-	-	1	37.45
							kirc_tcga	TCGA-AK-3456	-	-	1	37.55
							kirc_tcga	TCGA-BP-5182	-	-	1	38.27
							kirc_tcga	TCGA-AK-3458	-	-	1	38.37
							kirc_tcga	TCGA-B0-5120	-	-	1	38.4
							kirc_tcga	TCGA-B0-5113	-	-	1	38.6
							kirc_tcga	TCGA-BP-5001	-	-	1	38.67
							kirc_tcga	TCGA-AK-3436	-	-	0	39.06
							kirc_tcga	TCGA-B0-4837	-	-	0	39.68
							kirc_tcga	TCGA-AK-3447	-	-	1	39.98
							kirc_tcga	TCGA-B8-5158	-	-	1	40.01
							kirc_tcga	TCGA-B8-4622	-	-	0	40.31
							kirc_tcga	TCGA-AS-3777	-	-	1	40.67
							kirc_tcga	TCGA-BP-4999	-	-	1	41.59
							kirc_tcga	TCGA-BP-4804	-	-	0	41.72
							kirc_tcga	TCGA-B8-4151	-	-	1	42.67
							kirc_tcga	TCGA-A3-3358	-	-	1	42.94
							kirc_tcga	TCGA-BP-4994	-	-	1	42.97
							kirc_tcga	TCGA-A3-3374	-	-	1	43.17
							kirc_tcga	TCGA-DV-5565	-	-	1	43.66
							kirc_tcga	TCGA-BP-5199	-	-	1	44.51
							kirc_tcga	TCGA-BP-4347	-	-	1	44.91
							kirc_tcga	TCGA-BP-4995	-	-	1	45.04
							kirc_tcga	TCGA-CJ-4916	-	-	1	45.11
							kirc_tcga	TCGA-B8-4154	-	-	1	45.34
							kirc_tcga	TCGA-BP-4973	-	-	1	45.47
							kirc_tcga	TCGA-A3-3349	-	-	1	45.5
							kirc_tcga	TCGA-DV-5566	-	-	1	45.93
							kirc_tcga	TCGA-B0-5399	-	-	1	46.35
							kirc_tcga	TCGA-BP-4983	-	-	1	46.42
							kirc_tcga	TCGA-BP-4991	-	-	1	46.42
							kirc_tcga	TCGA-CJ-4635	-	-	1	46.52
							kirc_tcga	TCGA-CJ-4897	-	-	0	46.75
							kirc_tcga	TCGA-BP-4975	-	-	1	47.08
							kirc_tcga	TCGA-CJ-4872	-	-	1	47.14
							kirc_tcga	TCGA-B0-5710	-	-	0	47.54
							kirc_tcga	TCGA-CJ-4901	-	-	1	47.63
							kirc_tcga	TCGA-BP-4766	-	-	1	48.03
							kirc_tcga	TCGA-AK-3444	-	-	1	48.32
							kirc_tcga	TCGA-CJ-4890	-	-	0	48.52
							kirc_tcga	TCGA-A3-3322	-	-	1	48.55
							kirc_tcga	TCGA-A3-3331	-	-	1	48.78
							kirc_tcga	TCGA-B0-5121	-	-	1	48.78
							kirc_tcga	TCGA-BP-4789	-	-	1	48.92
							kirc_tcga	TCGA-A3-3316	-	-	1	49.05
							kirc_tcga	TCGA-BP-5181	-	-	1	49.11
							kirc_tcga	TCGA-CJ-4905	-	-	1	49.15
							kirc_tcga	TCGA-CJ-4870	-	-	1	49.21
							kirc_tcga	TCGA-CJ-4907	-	-	1	49.24
							kirc_tcga	TCGA-BP-4972	-	-	1	49.34
							kirc_tcga	TCGA-A3-3320	-	-	1	49.54
							kirc_tcga	TCGA-BP-4345	-	-	1	49.8
							kirc_tcga	TCGA-B8-4148	-	-	1	49.93
							kirc_tcga	TCGA-CJ-4902	-	-	1	49.93
							kirc_tcga	TCGA-CJ-4892	-	-	1	49.97
							kirc_tcga	TCGA-B8-5545	-	-	1	50.1
							kirc_tcga	TCGA-CJ-4899	-	-	1	50.2
							kirc_tcga	TCGA-CJ-4908	-	-	1	50.3
							kirc_tcga	TCGA-B0-5119	-	-	1	50.99
							kirc_tcga	TCGA-A3-3362	-	-	1	51.22
							kirc_tcga	TCGA-CJ-4903	-	-	1	51.25
							kirc_tcga	TCGA-B0-5117	-	-	1	52.83
							kirc_tcga	TCGA-A3-3373	-	-	1	53.25
							kirc_tcga	TCGA-BP-4976	-	-	1	53.61
							kirc_tcga	TCGA-AK-3434	-	-	0	53.88
							kirc_tcga	TCGA-CJ-4912	-	-	1	54.43
							kirc_tcga	TCGA-BP-4177	-	-	1	54.86
							kirc_tcga	TCGA-CZ-5459	-	-	1	55.29
							kirc_tcga	TCGA-BP-5178	-	-	0	56.14
							kirc_tcga	TCGA-B0-5696	-	-	0	56.73
							kirc_tcga	TCGA-DV-5575	-	-	1	56.8
							kirc_tcga	TCGA-BP-4777	-	-	1	56.87
							kirc_tcga	TCGA-B0-5400	-	-	1	56.93
							kirc_tcga	TCGA-BP-4968	-	-	1	57.36
							kirc_tcga	TCGA-CJ-4869	-	-	0	57.62
							kirc_tcga	TCGA-B0-4710	-	-	1	57.65
							kirc_tcga	TCGA-CJ-4884	-	-	1	57.79
							kirc_tcga	TCGA-AK-3450	-	-	1	58.44
							kirc_tcga	TCGA-B0-5108	-	-	1	58.54
							kirc_tcga	TCGA-BP-4962	-	-	1	58.64
							kirc_tcga	TCGA-CZ-4859	-	-	1	58.71
							kirc_tcga	TCGA-CZ-5452	-	-	1	58.77
							kirc_tcga	TCGA-CJ-4643	-	-	1	58.9
							kirc_tcga	TCGA-BP-4963	-	-	1	60.25
							kirc_tcga	TCGA-BP-4165	-	-	0	60.38
							kirc_tcga	TCGA-BP-4965	-	-	1	61.47
							kirc_tcga	TCGA-BP-4174	-	-	1	61.73
							kirc_tcga	TCGA-CJ-4881	-	-	0	61.79
							kirc_tcga	TCGA-BP-4774	-	-	1	61.93
							kirc_tcga	TCGA-BP-4330	-	-	1	62.02
							kirc_tcga	TCGA-CJ-5683	-	-	1	62.06
							kirc_tcga	TCGA-BP-4173	-	-	1	62.19
							kirc_tcga	TCGA-CJ-4636	-	-	1	63.21
							kirc_tcga	TCGA-CZ-4863	-	-	1	63.34
							kirc_tcga	TCGA-CZ-5451	-	-	1	63.37
							kirc_tcga	TCGA-BP-4961	-	-	1	63.57
							kirc_tcga	TCGA-CJ-4889	-	-	1	63.93
							kirc_tcga	TCGA-CJ-4886	-	-	1	64.13
							kirc_tcga	TCGA-BP-4176	-	-	1	64.22
							kirc_tcga	TCGA-CJ-4876	-	-	1	64.22
							kirc_tcga	TCGA-A3-3385	-	-	1	65.47
							kirc_tcga	TCGA-B0-5110	-	-	1	66
							kirc_tcga	TCGA-CW-5588	-	-	1	66.26
							kirc_tcga	TCGA-CJ-5686	-	-	1	66.95
							kirc_tcga	TCGA-CJ-4885	-	-	0	67.05
							kirc_tcga	TCGA-CZ-5984	-	-	1	67.9
							kirc_tcga	TCGA-BP-4781	-	-	1	68.33
							kirc_tcga	TCGA-B0-5695	-	-	1	70.63
							kirc_tcga	TCGA-B0-5702	EXP: DOWN;	-	1	71.35
							kirc_tcga	TCGA-BP-4960	-	-	1	71.35
							kirc_tcga	TCGA-BP-4765	-	-	1	71.75
							kirc_tcga	TCGA-CJ-4878	-	-	1	71.81
							kirc_tcga	TCGA-BP-4758	-	-	1	72.54
							kirc_tcga	TCGA-AK-3461	-	-	1	72.83
							kirc_tcga	TCGA-CJ-5676	-	-	0	72.9
							kirc_tcga	TCGA-CJ-5684	-	-	1	73.29
							kirc_tcga	TCGA-B0-5703	-	-	1	73.78
							kirc_tcga	TCGA-BP-5174	-	-	1	74.15
							kirc_tcga	TCGA-CJ-4873	-	-	1	74.21
							kirc_tcga	TCGA-BP-5180	-	-	1	74.34
							kirc_tcga	TCGA-A3-3367	-	-	1	74.57
							kirc_tcga	TCGA-A3-3370	-	-	1	74.7
							kirc_tcga	TCGA-CJ-4874	-	-	1	75
							kirc_tcga	TCGA-BP-4159	-	-	0	77.27
							kirc_tcga	TCGA-BP-4759	-	-	1	77.92
							kirc_tcga	TCGA-CW-5589	-	-	1	78.12
							kirc_tcga	TCGA-AK-3445	-	-	1	78.58
							kirc_tcga	TCGA-BP-5170	-	-	1	79.24
							kirc_tcga	TCGA-CZ-5982	-	-	1	80.12
							kirc_tcga	TCGA-CW-5583	-	-	1	81.77
							kirc_tcga	TCGA-AK-3460	-	-	1	82.39
							kirc_tcga	TCGA-AK-3453	-	-	1	83.15
							kirc_tcga	TCGA-BP-4338	-	-	0	84.49
							kirc_tcga	TCGA-CW-5585	-	-	1	85.71
							kirc_tcga	TCGA-B0-5697	-	-	1	86.4
							kirc_tcga	TCGA-BP-4161	-	-	0	88.21
							kirc_tcga	TCGA-BP-4167	-	-	1	89.29
							kirc_tcga	TCGA-CW-6090	-	-	0	91.33
							kirc_tcga	TCGA-B0-5713	-	-	1	91.39
							kirc_tcga	TCGA-CZ-5458	-	-	1	91.62
							kirc_tcga	TCGA-BP-4163	-	-	1	93.27
							kirc_tcga	TCGA-AK-3440	-	-	1	94.12
							kirc_tcga	TCGA-AK-3451	-	-	1	94.22
							kirc_tcga	TCGA-CZ-5460	-	-	1	94.38
							kirc_tcga	TCGA-BP-4160	-	-	1	94.65
							kirc_tcga	TCGA-BP-4162	-	-	1	100.99
							kirc_tcga	TCGA-CW-6093	-	-	1	103.35
							kirc_tcga	TCGA-B0-5706	-	-	1	105.29
							kirc_tcga	TCGA-CJ-4639	-	-	1	106.08
							kirc_tcga	TCGA-B0-5691	-	-	0	106.77
							kirc_tcga	TCGA-CZ-4866	-	-	1	107.33
							kirc_tcga	TCGA-CZ-4862	-	-	1	107.46
							kirc_tcga	TCGA-AK-3429	-	-	1	109.33
							kirc_tcga	TCGA-AK-3425	-	-	1	109.82
							kirc_tcga	TCGA-BP-4158	-	-	1	110.94
							kirc_tcga	TCGA-CJ-4640	-	-	1	114.32
							kirc_tcga	TCGA-CJ-4634	-	-	1	114.91
							kirc_tcga	TCGA-AK-3427	-	-	1	117.71
							kirc_tcga	TCGA-B0-5698	-	-	1	119.28
							kirc_tcga	TCGA-CJ-6032	-	-	1	119.55
							kirc_tcga	TCGA-AK-3428	-	-	1	122.47
							kirc_tcga	TCGA-B0-5707	-	-	1	123
							kirc_tcga	TCGA-B0-5711	-	-	0	123.72
							kirc_tcga	TCGA-B0-5812	-	-	1	125.95
							kirc_tcga	TCGA-B0-5692	-	-	1	129.57
							kirc_tcga	TCGA-B0-5709	-	-	1	130.55
							kirc_tcga	TCGA-CJ-5671	-	-	1	130.98
							kirc_tcga	TCGA-B0-5693	-	-	1	133.84
